# Supplementary material for: Comprehensive role of prostate‐specific antigen identified with proteomic analysis in prostate cancer
Source: J Cell Mol Med. 2020 Jul 27;24(17):10202–15. doi: 10.1111/jcmm.15634 (PMC7520270; doi:10.1111/jcmm.15634)
Supplement: Supplementary file 3 — Table S1 [file JCMM-24-10202-s003.xlsx]

## Sheet: B VS A
Accession	Gene Name	Description	Coverage	# Peptides	# PSMs	# Unique Peptides	# AAs	MW [kDa]	calc. pI	Abundances A1	Abundances A2	Abundances A3	Abundances B1	Abundances B2	Abundances B3	Average A	Average B	B/A	P value
P06703	S100A6	Protein S100-A6 OS=Homo sapiens GN=S100A6 PE=1 SV=1	26.6667	3	3	3	90	10.173	5.48	74.7	72.8	64.9	129.9	128.4	129.3	70.8	129.2	1.82486	4.28234e-05
P86790	CCZ1B	Vacuolar fusion protein CCZ1 homolog B OS=Homo sapiens GN=CCZ1B PE=1 SV=1	15.7676	6	7	6	482	55.83	6.48	78.6	73.2	71.6	148.8	132.8	95	74.4667	125.533	1.68577	0.0337345
Q9BS40	LXN	Latexin OS=Homo sapiens GN=LXN PE=1 SV=2	4.05405	1	2	1	222	25.734	5.78	76.3	78.6	75.7	118.8	131	119.6	76.8667	123.133	1.60191	0.00033114
Q9NQS1	AVEN	Cell death regulator Aven OS=Homo sapiens GN=AVEN PE=1 SV=1	5.24862	1	1	1	362	38.483	4.98	83.9	75.9	71.3	103	114.7	151.1	77.0333	122.933	1.59585	0.0372337
P25815	S100P	Protein S100-P OS=Homo sapiens GN=S100P PE=1 SV=2	31.5789	3	10	3	95	10.393	4.88	81.4	76.5	73.6	121.5	130.6	116.4	77.1667	122.833	1.59179	0.000646927
A8K5H3	ZBTB7B	cDNA FLJ78647, highly similar to Homo sapiens zinc finger, FYVE domain containing 20 (ZFYVE20), mRNA OS=Homo sapiens PE=2 SV=1	1.27551	1	1	1	784	88.863	5.5	81.6	78.4	72.3	142.9	117.6	107.1	77.4333	122.533	1.58244	0.0147151
P30291	WEE1	Wee1-like protein kinase OS=Homo sapiens GN=WEE1 PE=1 SV=2	2.16718	1	1	1	646	71.553	6.77	91.5	67.3	76.1	142.6	106	116.5	78.3	121.7	1.55428	0.0287188
P02792	FTL	Ferritin light chain OS=Homo sapiens GN=FTL PE=1 SV=2	23.4286	3	3	3	175	20.007	5.78	88.8	71	77.3	129.3	122.8	110.7	79.0333	120.933	1.53016	0.00513389
K7WVJ5	COX2	Cytochrome c oxidase subunit 2 (Fragment) OS=Homo sapiens GN=COX2 PE=3 SV=1	27.4336	5	25	1	226	25.435	4.82	78.8	70.8	88.8	102.6	116.7	142.4	79.4667	120.567	1.5172	0.0322603
D6RHC4	ANKHD1	Ankyrin repeat and KH domain-containing protein 1 (Fragment) OS=Homo sapiens GN=ANKHD1 PE=1 SV=1	33.4239	8	10	1	368	37.501	4.49	85.7	71.6	81.6	122.2	114.3	124.5	79.6333	120.333	1.51109	0.0014422
Q9HBG6	IFT122	Intraflagellar transport protein 122 homolog OS=Homo sapiens GN=IFT122 PE=1 SV=2	1.28928	1	1	1	1241	141.735	6.49	73.1	90	82.2	102.2	133.8	118.6	81.7667	118.2	1.44558	0.0244395
K7EK43	TUBB6	Tubulin beta-6 chain (Fragment) OS=Homo sapiens GN=TUBB6 PE=1 SV=1	45.1613	1	1	1	31	3.42	4.46	81.1	91.7	72.7	111	107.2	136.3	81.8333	118.167	1.44399	0.0270639
P80723	BASP1	Brain acid soluble protein 1 OS=Homo sapiens GN=BASP1 PE=1 SV=2	51.1013	8	13	8	227	22.68	4.63	86.5	78.9	80.1	115.5	119.8	119.1	81.8333	118.133	1.44358	0.000179403
Q8IUA7	ABCA9	ATP-binding cassette sub-family A member 9 OS=Homo sapiens GN=ABCA9 PE=1 SV=1	0.492611	1	1	1	1624	184.242	6.93	79.9	80.1	89.2	106.3	132.6	112	83.0667	116.967	1.40811	0.0166518
A0A024R320	PCBP4	Poly(RC) binding protein 4, isoform CRA_c OS=Homo sapiens GN=PCBP4 PE=4 SV=1	4.71464	2	6	1	403	41.456	8.16	79.2	82.8	87.6	136.2	104.2	110	83.2	116.8	1.40385	0.0295517
P04083	ANXA1	Annexin A1 OS=Homo sapiens GN=ANXA1 PE=1 SV=2	54.0462	14	19	14	346	38.69	7.02	84.5	81.1	84.4	115.7	118.1	116.3	83.3333	116.7	1.4004	1.49683e-05
Q9Y6X5	ENPP4	Bis(5'-adenosyl)-triphosphatase ENPP4 OS=Homo sapiens GN=ENPP4 PE=1 SV=3	2.86976	1	1	1	453	51.608	6.15	94.7	81	75.5	108.8	114	126	83.7333	116.267	1.38854	0.0131307
Q16658	FSCN1	Fascin OS=Homo sapiens GN=FSCN1 PE=1 SV=3	47.4645	18	28	18	493	54.496	7.24	86.5	81.7	83	115.3	125.6	107.8	83.7333	116.233	1.38814	0.00372271
F1T0F7	CRABP1	Cellular retinoic acid binding protein 1 OS=Homo sapiens GN=CRABP1 PE=2 SV=1	13.8686	2	2	2	137	15.556	5.38	90.2	84.2	77.5	110.6	129.3	108.2	83.9667	116.033	1.3819	0.0135546
B4DPY0	GPX	Glutathione peroxidase OS=Homo sapiens PE=2 SV=1	12.6582	1	1	1	158	18.107	8.81	97.2	73.4	83.7	105.4	111.8	128.4	84.7667	115.2	1.35902	0.0351416
Q6NS36	FTH1	Ferritin (Fragment) OS=Homo sapiens GN=FTH1 PE=2 SV=1	33.6207	6	11	6	232	26.203	6.52	95.5	83.7	76.5	110.6	120.2	113.5	85.2333	114.767	1.3465	0.0090092
Q0VAN5	TBCEL	Tubulin folding cofactor E-like OS=Homo sapiens GN=TBCEL PE=2 SV=1	3.77358	1	1	1	424	48.207	5.54	94.2	87.2	74.9	100.4	130.6	112.7	85.4333	114.567	1.34101	0.0490925
Q597H1	TRG14	Transformation-related protein 14 OS=Homo sapiens GN=TRG14 PE=2 SV=1	11.4213	3	4	3	394	42.792	5.82	87.2	85.6	84.3	112.7	117.9	112.3	85.7	114.3	1.33372	0.000135978
F6XZQ7	GSTM2	Glutathione S-transferase OS=Homo sapiens GN=GSTM2 PE=1 SV=1	29.0909	5	9	4	220	26.081	5.54	90.5	85.2	82.2	110.8	120.3	111.1	85.9667	114.067	1.32687	0.0020649
Q6FHV6	ENO2	ENO2 protein OS=Homo sapiens GN=ENO2 PE=1 SV=1	68.894	18	112	15	434	47.239	5.03	87.1	86.4	84.6	111.8	117.7	112.3	86.0333	113.933	1.32429	0.000162487
Q4JM47	AGR2	AGR2 OS=Homo sapiens GN=AGR2 PE=4 SV=1	23.5897	3	7	3	195	22.224	8.76	89.5	87.6	81.2	106.9	121.5	113.2	86.1	113.867	1.32249	0.0048433
O43502	RAD51C	DNA repair protein RAD51 homolog 3 OS=Homo sapiens GN=RAD51C PE=1 SV=1	3.19149	1	1	1	376	42.163	6.74	91	85.1	84.5	125.7	103.2	110.6	86.8667	113.167	1.30276	0.0192568
A0A0U1RR07	SYTL2	Synaptotagmin-like protein 2 OS=Homo sapiens GN=SYTL2 PE=1 SV=1	0.539811	1	1	1	2223	247.164	6.16	85.7	84.9	90.2	117.8	125.1	96.2	86.9333	113.033	1.30023	0.041753
P51797	CLCN6	Chloride transport protein 6 OS=Homo sapiens GN=CLCN6 PE=1 SV=2	3.45224	1	1	1	869	97.225	6.81	89.2	80.7	91.2	103.6	120.5	114.9	87.0333	113	1.29835	0.0118274
A0A140VJT1	PRR15L	Testicular tissue protein Li 157 OS=Homo sapiens PE=2 SV=1	48.5437	2	2	2	103	11.698	9.5	90.6	87.2	84.4	124.8	98.5	114.6	87.4	112.633	1.28871	0.0326116
P29317	EPHA2	Ephrin type-A receptor 2 OS=Homo sapiens GN=EPHA2 PE=1 SV=2	2.15164	2	4	1	976	108.197	6.23	97.1	90.2	74.9	110	123.5	104.2	87.4	112.567	1.28795	0.044465
O60522	TDRD6	Tudor domain-containing protein 6 OS=Homo sapiens GN=TDRD6 PE=2 SV=2	0.333969	1	1	1	2096	236.367	5.25	82.5	94.8	85.1	106.3	119.8	111.5	87.4667	112.533	1.28659	0.00989517
Q70EL1	USP54	Inactive ubiquitin carboxyl-terminal hydrolase 54 OS=Homo sapiens GN=USP54 PE=1 SV=4	0.415677	1	1	1	1684	187.271	7.28	94.2	88	80.3	106.7	112.5	118.2	87.5	112.467	1.28533	0.00872106
F6TB26	TDRKH	Tudor and KH domain-containing protein OS=Homo sapiens GN=TDRKH PE=1 SV=1	2.31405	1	1	1	605	66.926	5.08	94.5	81.5	86.8	125.8	99.9	111.6	87.6	112.433	1.28349	0.0414952
P55285	CDH6	Cadherin-6 OS=Homo sapiens GN=CDH6 PE=1 SV=1	1.39241	1	1	1	790	88.254	4.93	90.6	92	81	107	117.7	111.8	87.8667	112.167	1.27656	0.00635082
P50238	CRIP1	Cysteine-rich protein 1 OS=Homo sapiens GN=CRIP1 PE=1 SV=3	9.09091	1	1	1	77	8.527	8.75	92	84.9	86.7	114.8	117.4	104.2	87.8667	112.133	1.27618	0.00602238
B7Z992	CAPG	cDNA FLJ53698, highly similar to Gelsolin OS=Homo sapiens PE=2 SV=1	16.3636	7	11	7	715	78.783	6.11	89.8	86.6	87.3	111.1	114	111.3	87.9	112.133	1.27569	5.63211e-05
A0A024RAM4	MAP1B	Microtubule-associated protein 1B, isoform CRA_b OS=Homo sapiens GN=MAP1B PE=4 SV=1	53.1199	98	284	96	2468	270.454	4.81	85.5	87.9	90.3	113	115.4	107.9	87.9	112.1	1.27531	0.000752047
F8VW96	CSRP2	Cysteine and glycine-rich protein 2 OS=Homo sapiens GN=CSRP2 PE=1 SV=1	47.3251	11	24	11	243	26.719	8.48	88.5	88.2	87.6	112.9	110.8	112.1	88.1	111.933	1.27053	3.65414e-06
B4E368	MYL6B	cDNA FLJ60058, highly similar to Myosin light chain 1, slow-twitch muscle A isoform OS=Homo sapiens PE=2 SV=1	38.565	8	19	6	223	24.526	9.7	91.2	88.3	85	110.8	116.3	108.4	88.1667	111.833	1.26843	0.00130206
Q96HR9	REEP6	Receptor expression-enhancing protein 6 OS=Homo sapiens GN=REEP6 PE=1 SV=1	7.06522	1	3	1	184	20.72	8.56	98.9	74.6	91	116.1	112.4	106.9	88.1667	111.8	1.26805	0.0364438
Q13277	STX3	Syntaxin-3 OS=Homo sapiens GN=STX3 PE=1 SV=3	7.26644	2	3	2	289	33.134	5.44	86.8	83.5	94.4	113.9	109	112.4	88.2333	111.767	1.26672	0.00265195
A0A0J9YWM6	ALDH7A1	Alpha-aminoadipic semialdehyde dehydrogenase (Fragment) OS=Homo sapiens GN=ALDH7A1 PE=1 SV=1	82.9268	3	4	1	41	4.64	4.72	87.2	94.4	83.2	115.6	107.4	112.3	88.2667	111.767	1.26624	0.00439259
A4D104	LOC401307	HCG19535 OS=Homo sapiens GN=LOC401307 PE=1 SV=1	16.7883	1	1	1	137	15.19	4.48	95.8	85.9	84.3	122.9	102.4	108.7	88.6667	111.333	1.25564	0.0324167
H7C5H6	ARL6	ADP-ribosylation factor-like protein 6 (Fragment) OS=Homo sapiens GN=ARL6 PE=1 SV=1	46.2963	2	3	2	54	6.371	7.44	93.5	79.6	93.5	115.2	110.5	107.7	88.8667	111.133	1.25056	0.0121996
B2RBE5	NAA15	cDNA, FLJ95468, highly similar to Homo sapiens transcriptional coactivator tubedown-100 (TBDN100),transcript variant 1, mRNA OS=Homo sapiens PE=2 SV=1	35.7968	26	40	23	866	101.236	7.42	90.8	88.3	88.2	110.9	111	110.9	89.1	110.933	1.24504	1.37181e-05
A0A024R5Z7	ANXA2	Annexin OS=Homo sapiens GN=ANXA2 PE=3 SV=1	33.3333	10	16	10	339	38.58	7.75	91	86.5	89.8	110.2	116.9	105.6	89.1	110.9	1.24467	0.00355026
A0A024R6U9	ARL2BP	ADP-ribosylation factor-like 2 binding protein, isoform CRA_a OS=Homo sapiens GN=ARL2BP PE=4 SV=1	16.5644	2	3	2	163	18.81	4.35	84.8	89.4	93.1	117.8	106.4	108.4	89.1	110.867	1.24429	0.00691384
Q59G98	TIA1	TIA1 protein variant (Fragment) OS=Homo sapiens PE=4 SV=1	28.8793	9	14	6	464	51.297	7.83	94.5	90.6	82.7	105.3	109.4	117.5	89.2667	110.733	1.24048	0.0126223
Q14019	COTL1	Coactosin-like protein OS=Homo sapiens GN=COTL1 PE=1 SV=3	30.9859	3	3	3	142	15.935	5.67	88.7	91.6	87.5	112.4	108.3	111.4	89.2667	110.7	1.2401	0.000245821
P29373	CRABP2	Cellular retinoic acid-binding protein 2 OS=Homo sapiens GN=CRABP2 PE=1 SV=2	39.8551	4	7	4	138	15.683	5.4	90.8	86.7	90.6	108.8	119.3	103.8	89.3667	110.633	1.23797	0.0110806
Q9P2N7	KLHL13	Kelch-like protein 13 OS=Homo sapiens GN=KLHL13 PE=1 SV=3	1.98473	1	2	1	655	73.82	6.62	101.4	83.8	83	117.8	110.3	103.6	89.4	110.567	1.23676	0.0436382
E5RHP5	MCM4	DNA replication licensing factor MCM4 (Fragment) OS=Homo sapiens GN=MCM4 PE=4 SV=2	48.1481	2	3	2	27	3.07	5.55	98.4	79.5	90.7	108.8	112.9	109.7	89.5333	110.467	1.2338	0.0204637
D3DND1	CDV3	CDV3 homolog (Mouse), isoform CRA_a OS=Homo sapiens GN=CDV3 PE=4 SV=1	49.6124	8	14	8	258	28.581	9.44	93	90.4	85.6	109.7	112.6	108.7	89.6667	110.333	1.23048	0.0011035
Q2TAZ0	ATG2A	Autophagy-related protein 2 homolog A OS=Homo sapiens GN=ATG2A PE=1 SV=3	0.722394	1	1	1	1938	212.726	5.88	93.9	82.5	92.9	103.9	113.3	113.5	89.7667	110.233	1.228	0.0132782
B7ZLZ8	FAM73A	FAM73A protein OS=Homo sapiens GN=FAM73A PE=2 SV=1	1.4218	1	1	1	633	71.098	5.68	94	83.9	91.9	110.1	103.2	116.9	89.9333	110.067	1.22387	0.0158917
C7FDU7	HLA-C	MHC class I antigen (Fragment) OS=Homo sapiens GN=HLA-C PE=3 SV=1	29.8343	4	5	1	181	21.205	7.3	84.7	88.5	96.8	113.3	113.1	103.6	90	110	1.22222	0.0140348
Q9NPH0	ACP6	Lysophosphatidic acid phosphatase type 6 OS=Homo sapiens GN=ACP6 PE=1 SV=2	2.57009	1	1	1	428	48.823	6.47	94	91	85	118.6	105.6	105.8	90	110	1.22222	0.0166622
B3KSU4	DNAJC30	cDNA FLJ36986 fis, clone BRACE2006598, highly similar to Williams-Beuren syndrome chromosome region 18 protein OS=Homo sapiens PE=2 SV=1	8.40708	1	4	1	226	26.054	10.59	90	91.8	89.1	107.2	110.7	111.2	90.3	109.7	1.21484	0.000199618
Q9UEW8	STK39	STE20/SPS1-related proline-alanine-rich protein kinase OS=Homo sapiens GN=STK39 PE=1 SV=3	28.0734	14	21	11	545	59.436	6.29	90.9	90.3	89.8	112	108.4	108.7	90.3333	109.7	1.21439	8.51748e-05
B2R5W6	MAPRE3	cDNA, FLJ92661, highly similar to Homo sapiens microtubule-associated protein, RP/EB family, member 3 (MAPRE3), mRNA OS=Homo sapiens PE=2 SV=1	21.3523	5	8	3	281	31.963	5.43	97.6	87	86.4	109.7	109.3	110	90.3333	109.667	1.21402	0.00605917
O15143	ARPC1B	Actin-related protein 2/3 complex subunit 1B OS=Homo sapiens GN=ARPC1B PE=1 SV=3	39.5161	11	20	11	372	40.923	8.35	92.5	90	88.6	109.5	111.2	108.2	90.3667	109.633	1.21321	0.000177386
O95202	LETM1	LETM1 and EF-hand domain-containing protein 1, mitochondrial OS=Homo sapiens GN=LETM1 PE=1 SV=1	35.9946	23	55	23	739	83.302	6.7	88.6	88.8	93.8	112	107.6	109.2	90.4	109.6	1.21239	0.00084225
Q9UHG2	PCSK1N	ProSAAS OS=Homo sapiens GN=PCSK1N PE=1 SV=1	20.3846	4	7	4	260	27.356	6.62	94.1	87.6	89.6	109.7	112.8	106.3	90.4333	109.6	1.21194	0.00204138
Q01813	PFKP	ATP-dependent 6-phosphofructokinase, platelet type OS=Homo sapiens GN=PFKP PE=1 SV=2	29.3367	17	33	14	784	85.542	7.55	92.5	92.2	87.5	108.2	111.8	107.9	90.7333	109.3	1.20463	0.000819347
Q8TEY4	APBB1	Adaptor protein FE65a2 (Fragment) OS=Homo sapiens GN=APBB1 PE=2 SV=1	6.32022	3	3	3	712	77.373	5.1	95.2	89.8	87.2	113.8	103.5	110.4	90.7333	109.233	1.20389	0.00852367
X5D299	ALDH5A1	Aldehyde dehydrogenase 5 family member A1 isoform A (Fragment) OS=Homo sapiens GN=ALDH5A1 PE=2 SV=1	27.9197	12	21	12	548	58.616	8.09	91.7	89.4	91.2	106.9	111.7	109.2	90.7667	109.267	1.20382	0.000283785
P09327	VIL1	Villin-1 OS=Homo sapiens GN=VIL1 PE=1 SV=4	28.5369	20	36	20	827	92.637	6.39	108.3	113.5	105.7	90.4	92	90.1	109.167	90.8333	0.832061	0.00149836
H0UI06	COX7A2	Cytochrome c oxidase subunit 7A2, mitochondrial OS=Homo sapiens GN=COX7A2 PE=1 SV=1	20	2	8	2	115	12.836	9.13	111.3	111.5	104.8	85.8	93.2	93.4	109.2	90.8	0.831502	0.00524643
Q8WVI0	SMIM4	Small integral membrane protein 4 OS=Homo sapiens GN=SMIM4 PE=1 SV=2	15.7143	1	1	1	70	8.691	10.87	113.6	112.1	102.1	93.5	89	89.9	109.267	90.8	0.830995	0.00876786
A0A024R380	CBLN2	Cerebellin 2, isoform CRA_a OS=Homo sapiens GN=CBLN2 PE=4 SV=1	5.80357	1	1	1	224	24.068	8.48	108.1	107	112.8	95.5	85.8	90.8	109.3	90.7	0.829826	0.0049715
Q12873	CHD3	Chromodomain-helicase-DNA-binding protein 3 OS=Homo sapiens GN=CHD3 PE=1 SV=3	6.5	11	18	2	2000	226.45	7.3	114.2	104.9	108.8	95	88.8	88.3	109.3	90.7	0.829826	0.00573465
A0A024R0N7	SAMD4B	Sterile alpha motif domain containing 4B, isoform CRA_c OS=Homo sapiens GN=SAMD4B PE=4 SV=1	2.16138	1	1	1	694	75.436	6.83	112.9	106.2	108.9	91.6	83.9	96.4	109.333	90.6333	0.828963	0.010579
G8JLH6	CD9	Tetraspanin (Fragment) OS=Homo sapiens GN=CD9 PE=1 SV=1	12.7193	4	8	4	228	25.391	6.52	106	113.9	108.3	86	97.6	88.3	109.4	90.6333	0.828458	0.0115662
G3XAN8	TIMM8B	Mitochondrial import inner membrane translocase subunit Tim8 B OS=Homo sapiens GN=TIMM8B PE=1 SV=1	29.5918	3	4	3	98	11.148	8.1	113.4	106.8	108	92.8	88.6	90.4	109.4	90.6	0.828154	0.00135944
Q01581	HMGCS1	Hydroxymethylglutaryl-CoA synthase, cytoplasmic OS=Homo sapiens GN=HMGCS1 PE=1 SV=2	29.0385	13	17	13	520	57.257	5.41	105.1	116.2	107.2	91.2	88.4	91.8	109.5	90.4667	0.82618	0.00591156
Q5TBU5	hCG_1773630	HCG1773630 OS=Homo sapiens GN=hCG_1773630 PE=2 SV=1	78.9474	4	9	4	76	7.85	5.31	110.3	115.7	102.6	93.4	84.9	93.1	109.533	90.4667	0.825928	0.0155208
P49281	SLC11A2	Natural resistance-associated macrophage protein 2 OS=Homo sapiens GN=SLC11A2 PE=1 SV=2	2.46479	1	1	1	568	62.225	6.09	105	116.3	107.4	82	99	90.3	109.567	90.4333	0.825373	0.033114
P16403	HIST1H1C	Histone H1.2 OS=Homo sapiens GN=HIST1H1C PE=1 SV=2	46.0094	15	106	3	213	21.352	10.93	99.9	112.3	116.8	84.1	89.8	97.1	109.667	90.3333	0.823708	0.0373357
Q96A54	ADIPOR1	Adiponectin receptor protein 1 OS=Homo sapiens GN=ADIPOR1 PE=1 SV=1	3.46667	1	1	1	375	42.588	7.02	110.8	111.6	106.6	89.3	92.6	89	109.667	90.3	0.823404	0.000557304
A0A024R957	TOR1AIP2	Torsin A interacting protein 2, isoform CRA_b OS=Homo sapiens GN=TOR1AIP2 PE=4 SV=1	11.7021	4	5	3	470	51.232	4.96	106.4	110.5	112.2	93.5	91.6	85.8	109.7	90.3	0.823154	0.00254917
Q9NVQ4	FAIM	Fas apoptotic inhibitory molecule 1 OS=Homo sapiens GN=FAIM PE=1 SV=1	14.5251	2	2	2	179	20.202	5.83	113	109.6	106.6	91.6	92.7	86.4	109.733	90.2333	0.822296	0.0019005
P16401	HIST1H1B	Histone H1.5 OS=Homo sapiens GN=HIST1H1B PE=1 SV=3	48.2301	18	125	14	226	22.566	10.92	98.8	109.3	121.4	86.6	88.6	95.3	109.833	90.1667	0.820941	0.0491246
E7EX44	CALD1	Caldesmon OS=Homo sapiens GN=CALD1 PE=1 SV=1	40.9336	17	27	17	557	64.131	7.02	112.8	108.6	108.2	90.5	89.4	90.5	109.867	90.1333	0.820388	0.000201133
Q5TGZ0	MINOS1	MICOS complex subunit MIC10 OS=Homo sapiens GN=MINOS1 PE=1 SV=1	10.2564	1	2	1	78	8.802	8.5	113.3	106.7	109.8	86.4	100.3	83.6	109.933	90.1	0.819588	0.0226931
O96033	MOCS2	Molybdopterin synthase sulfur carrier subunit OS=Homo sapiens GN=MOCS2 PE=1 SV=1	12.5	1	3	1	88	9.749	4.72	116.6	110.3	102.9	91.4	91.2	87.5	109.933	90.0333	0.818981	0.00873141
P15428	HPGD	15-hydroxyprostaglandin dehydrogenase [NAD(+)] OS=Homo sapiens GN=HPGD PE=1 SV=1	21.0526	5	10	5	266	28.959	5.86	110.7	111.2	108	95.5	86.1	88.5	109.967	90.0333	0.818733	0.00262976
Q96KA5	CLPTM1L	Cleft lip and palate transmembrane protein 1-like protein OS=Homo sapiens GN=CLPTM1L PE=1 SV=1	12.4535	5	6	5	538	62.189	8.56	97.4	117.5	115.1	89.1	94.2	86.8	110	90.0333	0.818485	0.0408166
L8B4J3	UbC	Ubiquitin C OS=Homo sapiens GN=UbC PE=4 SV=1	69.781	8	163	1	685	76.955	7.66	104.2	105.9	120.5	86.7	94.7	88.2	110.2	89.8667	0.815487	0.0237807
Q8N1S5	SLC39A11	Zinc transporter ZIP11 OS=Homo sapiens GN=SLC39A11 PE=2 SV=3	4.97076	1	1	1	342	35.373	5.6	110.8	110.8	109	91.9	85.6	91.8	110.2	89.7667	0.81458	0.000706772
Q9BV81	EMC6	ER membrane protein complex subunit 6 OS=Homo sapiens GN=EMC6 PE=1 SV=1	20	2	2	2	110	12.01	10.07	122.5	104.9	103.3	91.1	90.4	87.8	110.233	89.7667	0.814333	0.030384
A1L407	HIST1H1T	Histone cluster 1, H1t OS=Homo sapiens GN=HIST1H1T PE=2 SV=1	40.5797	10	48	5	207	22.02	11.72	113.7	104.8	113.1	91.4	85.2	91.8	110.533	89.4667	0.809409	0.00416615
Q86SF2	GALNT7	N-acetylgalactosaminyltransferase 7 OS=Homo sapiens GN=GALNT7 PE=1 SV=1	6.84932	4	4	4	657	75.341	7.11	110.6	103.5	117.9	97.6	82.7	87.7	110.667	89.3333	0.807229	0.0241523
Q99720	SIGMAR1	Sigma non-opioid intracellular receptor 1 OS=Homo sapiens GN=SIGMAR1 PE=1 SV=1	17.9372	4	8	4	223	25.112	5.96	112.6	105.8	113.9	88.2	93.6	85.8	110.767	89.2	0.805296	0.00319808
A8K5U6	EphA3	cDNA FLJ77258, highly similar to Homo sapiens EPH receptor A3 (EPHA3), transcript variant 1, mRNA OS=Homo sapiens PE=2 SV=1	3.35707	2	2	2	983	110.088	6.76	111.3	106.3	115.4	95.2	81.6	90.3	111	89.0333	0.802102	0.00998039
Q659B4	DKFZp667O055	Putative uncharacterized protein DKFZp667O055 (Fragment) OS=Homo sapiens GN=DKFZp667O055 PE=2 SV=1	19.3548	2	3	1	124	12.983	4.09	103	110.9	119.3	87.7	95.5	83.6	111.067	88.9333	0.80072	0.019476
Q8N6L1	KRTCAP2	Keratinocyte-associated protein 2 OS=Homo sapiens GN=KRTCAP2 PE=1 SV=2	12.5	1	3	1	136	14.669	9.61	112.6	109.3	111.6	84.4	93.2	88.8	111.167	88.8	0.798801	0.00119515
F8W9F8	A1CF	APOBEC1 complementation factor OS=Homo sapiens GN=A1CF PE=1 SV=2	3.65449	2	3	2	602	65.929	8.06	114.6	104.9	114.8	87.8	91.7	86.3	111.433	88.6	0.795094	0.00330339
Q96PC3	AP1S3	AP-1 complex subunit sigma-3 OS=Homo sapiens GN=AP1S3 PE=1 SV=1	10.3896	2	3	1	154	18.269	6.79	113	106.9	114.6	89.6	86.9	89	111.5	88.5	0.793722	0.000757225
A5A3E0	POTEF	POTE ankyrin domain family member F OS=Homo sapiens GN=POTEF PE=1 SV=2	13.3023	10	169	1	1075	121.367	6.2	108.7	112.2	113.6	87	93	85.4	111.5	88.4667	0.793423	0.00108681
H0Y9X1	TMA16	Translation machinery-associated protein 16 (Fragment) OS=Homo sapiens GN=TMA16 PE=1 SV=1	25.2066	7	11	7	242	27.664	9.57	107.6	114.4	112.6	83.8	94.2	87.4	111.533	88.4667	0.793186	0.00325787
Q14691	GINS1	DNA replication complex GINS protein PSF1 OS=Homo sapiens GN=GINS1 PE=1 SV=1	34.1837	5	5	5	196	22.974	7.39	111.6	113.6	110	88.2	89.7	87	111.733	88.3	0.790274	5.59742e-05
Q9NP90	RAB9B	Ras-related protein Rab-9B OS=Homo sapiens GN=RAB9B PE=1 SV=1	13.4328	2	3	1	201	22.705	4.87	105.7	114.9	114.8	77.3	101.6	85.8	111.8	88.2333	0.789207	0.038302
Q9HD23	MRS2	Magnesium transporter MRS2 homolog, mitochondrial OS=Homo sapiens GN=MRS2 PE=1 SV=1	9.93228	3	3	3	443	50.285	6.87	111.8	107.9	115.9	95.3	82.7	86.4	111.867	88.1333	0.787843	0.00569167
H0Y6V6	LMBR1	Limb region 1 protein homolog (Fragment) OS=Homo sapiens GN=LMBR1 PE=1 SV=1	1.70132	1	1	1	529	59.159	5.78	126.4	102.1	107.2	86.9	91.7	85.7	111.9	88.1	0.78731	0.0354351
V9HVY7	HEL-203	Epididymis luminal protein 203 OS=Homo sapiens GN=HEL-203 PE=2 SV=1	18.6007	6	10	4	586	68.442	9.28	122.5	99.9	113.9	91.4	86.2	86.1	112.1	87.9	0.784121	0.0237713
Q8N257	HIST3H2BB	Histone H2B type 3-B OS=Homo sapiens GN=HIST3H2BB PE=1 SV=3	63.4921	10	358	1	126	13.9	10.32	111.5	104	123.3	84.8	89.5	87	112.933	87.1	0.771251	0.0110734
Q8IUE6	HIST2H2AB	Histone H2A type 2-B OS=Homo sapiens GN=HIST2H2AB PE=1 SV=3	24.6154	4	29	2	130	13.987	10.89	107.1	117.6	116.1	80.7	85.8	92.7	113.6	86.4	0.760563	0.00470742
Q8N2F6	ARMC10	Armadillo repeat-containing protein 10 OS=Homo sapiens GN=ARMC10 PE=1 SV=1	17.7843	4	6	4	343	37.517	6.61	121.3	114.1	107.3	85.6	85.4	86.3	114.233	85.7667	0.750802	0.00216104
Q969E2	SCAMP4	Secretory carrier-associated membrane protein 4 OS=Homo sapiens GN=SCAMP4 PE=1 SV=1	19.214	3	5	3	229	25.711	8.82	128.2	106.4	108.2	78.5	91.5	87.3	114.267	85.7667	0.750583	0.023226
P61803	DAD1	Dolichyl-diphosphooligosaccharide--protein glycosyltransferase subunit DAD1 OS=Homo sapiens GN=DAD1 PE=1 SV=3	35.3982	4	9	4	113	12.489	7.08	108.5	113	121.5	85.8	89	82.1	114.333	85.6333	0.74898	0.00262229
E5DZN4	COX2	Cytochrome c oxidase subunit 2 OS=Homo sapiens GN=COX2 PE=3 SV=1	27.7533	6	27	1	227	25.559	4.82	107.4	113.6	122.5	70.8	97.3	88.4	114.5	85.5	0.746725	0.0315001
P60468	SEC61B	Protein transport protein Sec61 subunit beta OS=Homo sapiens GN=SEC61B PE=1 SV=2	37.5	3	8	3	96	9.968	11.56	115.3	115	113.6	80.9	100.3	74.9	114.633	85.3667	0.744693	0.0189504
A0A024R2W4	DAG1	Dystroglycan 1 (Dystrophin-associated glycoprotein 1), isoform CRA_a OS=Homo sapiens GN=DAG1 PE=4 SV=1	1.22905	1	2	1	895	97.48	8.56	111	112.8	120.3	91.6	86.8	77.4	114.7	85.2667	0.743389	0.00431671
Q9HC07	TMEM165	Transmembrane protein 165 OS=Homo sapiens GN=TMEM165 PE=1 SV=1	19.1358	3	5	3	324	34.883	7.02	108.1	102.6	133.6	86.2	88.8	80.7	114.767	85.2333	0.742666	0.0399313
A0A024RB05	CD63	Tetraspanin OS=Homo sapiens GN=CD63 PE=3 SV=1	7.56303	2	2	2	238	25.619	7.81	129.1	102.3	114.3	79.4	100	74.8	115.233	84.7333	0.73532	0.0496623
P12111	COL6A3	Collagen alpha-3(VI) chain OS=Homo sapiens GN=COL6A3 PE=1 SV=5	0.283286	1	1	1	3177	343.457	6.68	101.9	131.5	114.9	93.1	75.7	82.9	116.1	83.9	0.722653	0.0317153
Q96CP7	TLCD1	Calfacilitin OS=Homo sapiens GN=TLCD1 PE=2 SV=1	3.23887	1	1	1	247	28.529	9.47	135.5	111.1	107.6	96	85.4	64.4	118.067	81.9333	0.693958	0.0474276
Q9Y2D2	SLC35A3	UDP-N-acetylglucosamine transporter OS=Homo sapiens GN=SLC35A3 PE=1 SV=1	4.61538	1	1	1	325	35.961	9.16	111.3	128.9	114.9	69.9	88.6	86.3	118.367	81.6	0.689383	0.00992144
Q8IVE3	PLEKHH2	Pleckstrin homology domain-containing family H member 2 OS=Homo sapiens GN=PLEKHH2 PE=1 SV=2	0.736772	1	3	1	1493	168.124	7.56	125.9	112.2	124.3	75.9	88.5	73.2	120.8	79.2	0.655629	0.00288652
M0R1Y2	KDELR1	ER lumen protein-retaining receptor 1 (Fragment) OS=Homo sapiens GN=KDELR1 PE=1 SV=1	3.63636	1	2	1	220	24.828	7.87	109.1	128.9	134.2	79.5	84.3	64	124.067	75.9333	0.612037	0.00795149
H0Y9S7	ATP2C1	Calcium-transporting ATPase type 2C member 1 (Fragment) OS=Homo sapiens GN=ATP2C1 PE=1 SV=1	20.0637	4	4	1	314	34.853	8.79	42	44.6	50.5	253	71.2	138.6	45.7	154.267	3.37564	0.110475
Q9Y2G9	SBNO2	Protein strawberry notch homolog 2 OS=Homo sapiens GN=SBNO2 PE=2 SV=3	3.29429	3	3	1	1366	150.181	6.52	78.5	61.7	82.9	161.4	124.8	90.6	74.3667	125.6	1.68893	0.0751846
Q2TU64		T-complex protein 1 subunit gamma OS=Homo sapiens PE=2 SV=1	65.3211	38	142	1	545	60.54	6.35	83.2	72.8	72.3	153	63.6	155	76.1	123.867	1.62768	0.190604
Q6IPH7	RPL14	RPL14 protein OS=Homo sapiens GN=RPL14 PE=1 SV=1	33.6364	8	42	1	220	23.772	10.93	75.4	92.6	64.8	131.2	80.2	155.8	77.6	122.4	1.57732	0.131594
Q8NI35	PATJ	InaD-like protein OS=Homo sapiens GN=PATJ PE=1 SV=3	1.49917	2	2	2	1801	196.247	4.94	87.7	68.1	77.6	88.4	190.2	88.1	77.8	122.233	1.57112	0.266659
A0A024QZU8	RREB1	Ras responsive element binding protein 1, isoform CRA_a OS=Homo sapiens GN=RREB1 PE=4 SV=1	1.18554	1	1	1	1687	181.306	6.98	103.5	70.2	62.5	121.4	157.4	84.8	78.7333	121.2	1.53937	0.157338
A8WDG6		DNA repair protein OS=Homo sapiens PE=2 SV=1	5.7971	1	1	1	345	40.049	9.22	54.7	87.6	95	143.8	120	98.9	79.1	120.9	1.52845	0.0801777
Q8N567	ZCCHC9	Zinc finger CCHC domain-containing protein 9 OS=Homo sapiens GN=ZCCHC9 PE=1 SV=2	3.69004	1	1	1	271	30.457	9.17	84.2	78.6	76	145.4	71.7	144.1	79.6	120.4	1.51256	0.17081
Q14CN2	CLCA4	Calcium-activated chloride channel regulator 4 OS=Homo sapiens GN=CLCA4 PE=1 SV=2	0.979325	1	1	1	919	101.219	5.47	82.6	77.6	79.3	74.4	86.2	199.9	79.8333	120.167	1.50522	0.370755
O15020	SPTBN2	Spectrin beta chain, non-erythrocytic 2 OS=Homo sapiens GN=SPTBN2 PE=1 SV=3	1.88285	4	8	2	2390	271.157	6.11	90.6	63.2	87.6	173.5	113.2	71.9	80.4667	119.533	1.4855	0.27278
M0R0I8	FBXO27	F-box only protein 27 (Fragment) OS=Homo sapiens GN=FBXO27 PE=4 SV=8	13	1	1	1	100	10.79	7.83	87.9	63.7	90	151.3	91.8	115.3	80.5333	119.467	1.48344	0.113176
B4DV95		cDNA FLJ53438, highly similar to Dual specificity mitogen-activated protein kinase kinase 7 (EC 2.7.12.2) OS=Homo sapiens PE=2 SV=1	12.4138	5	5	5	435	49.023	9.22	84.7	73.1	85.9	91.6	173	91.8	81.2333	118.8	1.46245	0.242333
Q6NUM9	RETSAT	All-trans-retinol 13,14-reductase OS=Homo sapiens GN=RETSAT PE=1 SV=2	2.29508	1	1	1	610	66.777	8.28	88.7	76	83.8	93.3	104.1	154	82.8333	117.133	1.41408	0.146267
P57768	SNX16	Sorting nexin-16 OS=Homo sapiens GN=SNX16 PE=1 SV=2	8.72093	2	2	2	344	39.142	4.65	79.5	79.2	90.1	138.6	94.8	117.7	82.9333	117.033	1.41117	0.0604377
B3KWN0		cDNA FLJ43389 fis, clone OCBBF2007068, highly similar to Ankyrin repeat domain-containing protein 52 OS=Homo sapiens PE=2 SV=1	2.88104	3	4	2	1076	115.023	6.51	83.6	75.5	89.9	142.6	101.5	106.9	83	117	1.40964	0.0661301
Q96CC6	RHBDF1	Inactive rhomboid protein 1 OS=Homo sapiens GN=RHBDF1 PE=1 SV=2	1.63743	1	1	1	855	97.338	8.44	87.9	83.9	77.9	98.1	90.1	162.1	83.2333	116.767	1.40288	0.218078
P23610	F8A1	Factor VIII intron 22 protein OS=Homo sapiens GN=F8A1 PE=1 SV=2	10.2426	2	3	2	371	39.079	6.84	87.5	73.7	88.6	142.6	90.4	117.1	83.2667	116.7	1.40152	0.102015
Q9BRR6	ADPGK	ADP-dependent glucokinase OS=Homo sapiens GN=ADPGK PE=1 SV=1	3.21932	1	1	1	497	54.055	6.2	80.5	85.6	84.4	148.5	109.3	91.7	83.5	116.5	1.39521	0.121896
P20800	EDN2	Endothelin-2 OS=Homo sapiens GN=EDN2 PE=1 SV=2	6.17978	1	1	1	178	19.947	10.26	72	91.9	87.5	154.3	95.3	98.9	83.8	116.167	1.38624	0.18135
Q9Y6M4	CSNK1G3	Casein kinase I isoform gamma-3 OS=Homo sapiens GN=CSNK1G3 PE=1 SV=2	8.72483	3	4	1	447	51.356	9.22	89.6	85.4	76.7	146.1	109.6	92.6	83.9	116.1	1.38379	0.118313
Q14671	PUM1	Pumilio homolog 1 OS=Homo sapiens GN=PUM1 PE=1 SV=3	17.5379	16	22	1	1186	126.395	6.84	76.5	81.9	94.3	92.3	156.2	98.8	84.2333	115.767	1.37436	0.207192
A8K2L6		Annexin OS=Homo sapiens PE=2 SV=1	3.92157	1	1	1	357	39.714	5.5	93.7	79.5	79.9	135.4	96.1	115.4	84.3667	115.633	1.3706	0.0634019
B7Z2F5		cDNA FLJ55918, highly similar to Echinoderm microtubule-associated protein-like 2 OS=Homo sapiens PE=2 SV=1	23.0483	14	16	3	807	87.184	7.3	88.4	82.2	83.5	149.7	99.3	96.9	84.7	115.3	1.36128	0.151964
Q9NW75	GPATCH2	G patch domain-containing protein 2 OS=Homo sapiens GN=GPATCH2 PE=1 SV=1	3.97727	2	2	2	528	58.907	9.09	84.1	86.6	84.1	92.8	95.2	157.2	84.9333	115.067	1.35479	0.226346
Q9UNN8	PROCR	Endothelial protein C receptor OS=Homo sapiens GN=PROCR PE=1 SV=1	5.46218	1	1	1	238	26.655	7.18	72	100.9	81.9	104.5	129.7	111	84.9333	115.067	1.35479	0.0567711
A4D2B0	MBLAC1	Metallo-beta-lactamase domain-containing protein 1 OS=Homo sapiens GN=MBLAC1 PE=1 SV=1	5.26316	1	1	1	266	27.186	4.86	86.1	77.4	92.6	99.4	170.8	73.7	85.3667	114.633	1.34283	0.37554
P48553	TRAPPC10	Trafficking protein particle complex subunit 10 OS=Homo sapiens GN=TRAPPC10 PE=1 SV=2	0.873709	1	1	1	1259	142.098	6.04	89	84.9	83.5	99.9	143.6	99.1	85.8	114.2	1.331	0.127319
Q59EU6		EF hand domain family, member D1 variant (Fragment) OS=Homo sapiens PE=2 SV=1	12.8302	3	5	1	265	29.755	6.21	99.8	85.8	72.7	108.7	126.8	106.3	86.1	113.933	1.32327	0.0518368
A0A024R796	CDKN2D	Cyclin-dependent kinase inhibitor 2D (P19, inhibits CDK4), isoform CRA_a OS=Homo sapiens GN=CDKN2D PE=4 SV=1	10.241	1	1	1	166	17.689	6.13	103.6	70.9	84.2	86.5	115.8	139	86.2333	113.767	1.31929	0.199085
A2TEM8	HLA-B	MHC class I antigen (Fragment) OS=Homo sapiens GN=HLA-B PE=4 SV=1	15.7303	2	3	2	89	10.564	8.18	73.3	84.1	101.3	147.3	117.6	76.4	86.2333	113.767	1.31929	0.281075
B2R5M3		cDNA, FLJ92530, highly similar to Homo sapiens chromogranin B (secretogranin 1) (CHGB), mRNA OS=Homo sapiens PE=2 SV=1	6.20384	3	4	3	677	78.219	5.1	93.3	78.6	87.2	136.2	118.9	85.8	86.3667	113.633	1.31571	0.1511
A0A0C4DFM2	ZNF574	HCG1643764, isoform CRA_b OS=Homo sapiens GN=ZNF574 PE=1 SV=1	2.12982	1	1	1	986	108.635	8.41	85.4	75.2	99.2	133.8	89.5	116.9	86.6	113.4	1.30947	0.141572
B3KPS9		cDNA FLJ32140 fis, clone PLACE5000058, highly similar to Importin-4 OS=Homo sapiens PE=2 SV=1	18.3069	12	19	1	945	103.167	4.79	91	81	88	140.8	85.9	113.3	86.6667	113.333	1.30769	0.173477
Q6P1X5	TAF2	Transcription initiation factor TFIID subunit 2 OS=Homo sapiens GN=TAF2 PE=1 SV=3	2.08507	2	3	2	1199	136.883	8.19	90.5	85.5	84.3	145.3	97.9	96.4	86.7667	113.2	1.30465	0.1774
F8WB05	ATXN2	Ataxin-2 (Fragment) OS=Homo sapiens GN=ATXN2 PE=1 SV=2	12.5	5	6	1	424	45.78	9.01	91.5	75.6	93.7	161.5	90	87.6	86.9333	113.033	1.30023	0.353788
B4DSR7		cDNA FLJ58470, highly similar to SS18-like protein 1 OS=Homo sapiens PE=2 SV=1	6.00962	2	2	2	416	45.263	6.39	85	89.6	86.4	98.8	87.5	152.7	87	113	1.29885	0.266722
Q9P0R6	GSKIP	GSK3-beta interaction protein OS=Homo sapiens GN=GSKIP PE=1 SV=2	24.4604	3	4	3	139	15.638	4.48	95.2	85.8	80.6	105.2	131	102.3	87.2	112.833	1.29396	0.063655
O00308	WWP2	NEDD4-like E3 ubiquitin-protein ligase WWP2 OS=Homo sapiens GN=WWP2 PE=1 SV=2	3.90805	2	2	2	870	98.85	7.12	86.7	86.7	88.9	102.4	154.1	81.1	87.4333	112.533	1.28708	0.311509
Q9UKF7	PITPNC1	Cytoplasmic phosphatidylinositol transfer protein 1 OS=Homo sapiens GN=PITPNC1 PE=1 SV=3	4.51807	1	1	1	332	38.363	6.4	92.2	81.4	89.4	92.8	151.3	92.9	87.6667	112.333	1.28137	0.279792
Q5XUX1	FBXW9	F-box/WD repeat-containing protein 9 OS=Homo sapiens GN=FBXW9 PE=1 SV=2	7.78689	3	4	3	488	54.081	6.48	91.8	87.3	85.2	142.1	104.4	89.2	88.1	111.9	1.27015	0.207489
Q2TAA2	IAH1	Isoamyl acetate-hydrolyzing esterase 1 homolog OS=Homo sapiens GN=IAH1 PE=1 SV=1	34.2742	6	12	6	248	27.581	5.3	90.2	89.8	84.4	89.6	93	153.1	88.1333	111.9	1.26967	0.315066
E5RFJ8	MCM4	DNA replication licensing factor MCM4 (Fragment) OS=Homo sapiens GN=MCM4 PE=1 SV=8	50.7109	8	27	1	211	23.419	4.75	98.7	93.5	73.9	86	119.3	128.7	88.7	111.333	1.25517	0.205681
Q6ZVM7	TOM1L2	TOM1-like protein 2 OS=Homo sapiens GN=TOM1L2 PE=1 SV=1	8.08679	3	4	3	507	55.522	4.79	93.9	87.9	84.4	101.4	135	97.3	88.7333	111.233	1.25357	0.140373
B2RDG1		Fatty acyl-CoA reductase OS=Homo sapiens PE=2 SV=1	10.2913	4	4	4	515	59.345	9.17	88.9	84.7	92.8	100	138.3	95.2	88.8	111.167	1.25188	0.181289
Q96IF1	AJUBA	LIM domain-containing protein ajuba OS=Homo sapiens GN=AJUBA PE=1 SV=1	2.7881	1	1	1	538	56.897	7.14	76.9	80.9	108.6	155.5	85.5	92.5	88.8	111.167	1.25188	0.410979
H0YGJ7	EIF3J	Eukaryotic translation initiation factor 3 subunit J (Fragment) OS=Homo sapiens GN=EIF3J PE=1 SV=1	61.3208	6	16	1	106	12.061	4.94	66.8	83.9	116	113.5	97.5	122.2	88.9	111.067	1.24934	0.241421
B7Z5R0	ZNF747	KRAB domain-containing protein ZNF747 OS=Homo sapiens GN=ZNF747 PE=1 SV=1	4.24242	1	1	1	330	36.376	9.2	87.6	93.7	85.6	149.4	98.1	85.6	88.9667	111.033	1.24803	0.324745
A0A024R006	FAM8A1	Family with sequence similarity 8, member A1, isoform CRA_a OS=Homo sapiens GN=FAM8A1 PE=4 SV=1	4.11622	1	2	1	413	44.095	7.21	97.1	87.9	82.1	103.9	103.1	125.9	89.0333	110.967	1.24635	0.064339
B3KX63	MUS81	MUS81 endonuclease homolog (Yeast), isoform CRA_b OS=Homo sapiens GN=MUS81 PE=1 SV=1	2.90381	1	1	1	551	61.057	9.63	91.7	82.2	93.3	130.4	102	100.5	89.0667	110.967	1.24588	0.101217
A0A087WY85	UBE2D3	Ubiquitin-conjugating enzyme E2 D3 OS=Homo sapiens GN=UBE2D3 PE=1 SV=1	24.3243	3	12	1	148	16.807	8.44	83.5	88.5	95.2	105.6	126.9	100.3	89.0667	110.933	1.24551	0.0680002
Q13876	BPGF-1	Bone-derived growth factor (Fragment) OS=Homo sapiens GN=BPGF-1 PE=2 SV=1	4.66583	2	2	2	793	86.341	8.48	83.3	81.1	103.3	103.1	103.4	125.8	89.2333	110.767	1.24131	0.105095
K7EJV9	RPL23A	60S ribosomal protein L23a (Fragment) OS=Homo sapiens GN=RPL23A PE=1 SV=1	46.4706	13	64	2	170	19.353	10.48	82.2	100.2	85.5	118.7	81.8	131.5	89.3	110.667	1.23927	0.249995
A8K103		cDNA FLJ75454, highly similar to Homo sapiens arrestin, beta 1 (ARRB1), transcript variant 1, mRNA OS=Homo sapiens PE=2 SV=1	5.50239	2	2	2	418	47.035	6.48	97.5	92.5	78	101.9	136.3	93.9	89.3333	110.7	1.23918	0.208421
H3BS01	C15orf41	Uncharacterized protein C15orf41 OS=Homo sapiens GN=C15orf41 PE=1 SV=1	8.01394	1	1	1	287	32.9	6.62	91.9	84.2	91.9	122.8	111.5	97.6	89.3333	110.633	1.23843	0.0510158
A0A1B2FIV9	APOL1	Apolipoprotein L1 (Fragment) OS=Homo sapiens GN=APOL1 PE=4 SV=1	11.6935	1	1	1	248	27.083	6.71	96.7	68.2	103.6	105.5	115.6	110.5	89.5	110.533	1.23501	0.134114
P42898	MTHFR	Methylenetetrahydrofolate reductase OS=Homo sapiens GN=MTHFR PE=1 SV=3	1.37195	1	1	1	656	74.549	5.34	88.1	84.3	96.9	108.6	99.2	122.9	89.7667	110.233	1.228	0.0592976
B2RP22	AKAP6	A kinase (PRKA) anchor protein 6 OS=Homo sapiens GN=AKAP6 PE=2 SV=1	1.50927	1	6	1	2319	256.577	5.01	98.9	108	62.6	100.8	109.5	120.3	89.8333	110.2	1.22672	0.24531
P49842	STK19	Serine/threonine-protein kinase 19 OS=Homo sapiens GN=STK19 PE=1 SV=2	3.80435	1	1	1	368	40.89	9.74	84.6	86.4	98.6	134.8	98.4	97.2	89.8667	110.133	1.22552	0.19671
Q71F56	MED13L	Mediator of RNA polymerase II transcription subunit 13-like OS=Homo sapiens GN=MED13L PE=1 SV=1	0.633484	1	1	1	2210	242.447	6.04	97.7	81.6	90.7	135.3	89	105.7	90	110	1.22222	0.234958
Q96IQ9	ZNF414	Zinc finger protein 414 OS=Homo sapiens GN=ZNF414 PE=1 SV=2	6.08974	2	2	2	312	32.761	7.81	95.3	89	85.8	101.4	133.6	94.7	90.0333	109.9	1.22066	0.182328
O15066	KIF3B	Kinesin-like protein KIF3B OS=Homo sapiens GN=KIF3B PE=1 SV=1	12.0482	7	8	7	747	85.073	7.69	89.7	88.3	92.3	138.5	100.8	90.4	90.1	109.9	1.21976	0.248135
Q9UD71	PPP1R1B	Protein phosphatase 1 regulatory subunit 1B OS=Homo sapiens GN=PPP1R1B PE=1 SV=2	21.0784	2	6	2	204	22.949	4.53	95.9	85.3	90	96.2	137.1	95.6	90.4	109.633	1.21276	0.243492
B2RAN0		cDNA, FLJ95010, highly similar to Homo sapiens Bloom syndrome (BLM), mRNA OS=Homo sapiens PE=2 SV=1	2.82287	4	5	3	1417	158.857	7.56	96.3	82.7	93.3	93	94.5	140.1	90.7667	109.2	1.20308	0.313382
Q16560	SNRNP35	U11/U12 small nuclear ribonucleoprotein 35 kDa protein OS=Homo sapiens GN=SNRNP35 PE=1 SV=1	5.69106	1	1	1	246	29.432	9.86	109.2	80.8	82.4	107.4	105	115.2	90.8	109.2	1.20264	0.131074
M0QZP4	BCAT2	Branched-chain-amino-acid aminotransferase OS=Homo sapiens GN=BCAT2 PE=1 SV=1	32.9073	10	29	1	313	34.875	6.98	132.6	63.4	76.5	129.2	97.3	100.9	90.8333	109.133	1.20147	0.479606
Q9BUM1	G6PC3	Glucose-6-phosphatase 3 OS=Homo sapiens GN=G6PC3 PE=1 SV=2	8.3815	2	3	2	346	38.709	8.21	76.3	72.6	123.7	108.6	84.1	134.7	90.8667	109.133	1.20103	0.453086
H0Y686	SUN2	SUN domain-containing protein 2 (Fragment) OS=Homo sapiens GN=SUN2 PE=1 SV=1	9.09091	1	2	1	143	16.6	10.26	85.1	78.3	109.3	136.1	82.3	108.9	90.9	109.1	1.20022	0.372905
Q6PIJ6	FBXO38	F-box only protein 38 OS=Homo sapiens GN=FBXO38 PE=1 SV=3	1.59933	1	1	1	1188	133.858	6.33	96.5	78.6	97.7	103.1	112.1	112	90.9333	109.067	1.19941	0.0573614
A0A024R7N6	PIK3R2	Phosphoinositide-3-kinase, regulatory subunit 2 (P85 beta), isoform CRA_a OS=Homo sapiens GN=PIK3R2 PE=4 SV=1	4.94505	3	4	1	728	81.505	6.43	94.8	91.9	86.1	105.7	112.3	109.1	90.9333	109.033	1.19905	0.00475688
E7ETM0	CSNK1A1	Casein kinase I isoform alpha OS=Homo sapiens GN=CSNK1A1 PE=1 SV=1	23.8636	5	8	1	264	30.743	9.48	99	80.4	93.5	119.9	103.6	103.7	90.9667	109.067	1.19897	0.0792844
A8K6Q4		cDNA FLJ76888, highly similar to Homo sapiens RNA binding motif protein 6 (RBM6), mRNA OS=Homo sapiens PE=2 SV=1	8.45948	7	8	6	1123	128.539	6.32	92.4	91.6	89.2	92.2	108.1	126.6	91.0667	108.967	1.19656	0.147527
A0A087WYC6	DNAH11	Dynein heavy chain 11, axonemal OS=Homo sapiens GN=DNAH11 PE=1 SV=1	0.243201	1	1	1	4523	520.724	6.44	94.8	89.6	88.8	107.6	111.3	107.9	91.0667	108.933	1.19619	0.00130266
A0A087WW66	PSMD1	26S proteasome non-ATPase regulatory subunit 1 OS=Homo sapiens GN=PSMD1 PE=1 SV=1	51.6264	40	84	1	953	105.784	5.41	95.4	92.2	85.6	98.8	121.1	106.9	91.0667	108.933	1.19619	0.0662847
P22459	KCNA4	Potassium voltage-gated channel subfamily A member 4 OS=Homo sapiens GN=KCNA4 PE=1 SV=2	1.99081	1	1	1	653	73.211	5.17	108.2	108.4	56.6	82.4	114.3	130.1	91.0667	108.933	1.19619	0.466449
Q6IBS0	TWF2	Twinfilin-2 OS=Homo sapiens GN=TWF2 PE=1 SV=2	49.5702	14	19	11	349	39.523	6.84	93.4	96.5	83.4	93.6	139.4	93.8	91.1	108.933	1.19576	0.320467
A0A0A8K8C0	URLC2	Up-regulated in lung cancer 2 OS=Homo sapiens GN=URLC2 PE=2 SV=1	3.74415	2	2	2	641	71.041	6.46	91.1	87.4	94.9	108.8	104.8	113	91.1333	108.867	1.19459	0.00523274
Q6FG99	RPLP1	RPLP1 protein OS=Homo sapiens GN=RPLP1 PE=2 SV=1	66.6667	3	15	1	114	11.561	4.37	94	87.6	91.9	109.3	104.7	112.4	91.1667	108.8	1.19342	0.00381199
D3DUL8	KIAA1609	KIAA1609 protein, isoform CRA_a OS=Homo sapiens GN=KIAA1609 PE=4 SV=1	10.7456	3	5	3	456	51	6.33	93	86	94.6	111.7	104.1	110.6	91.2	108.8	1.19298	0.00771218
Q6IPR1	ETFRF1	Electron transfer flavoprotein regulatory factor 1 OS=Homo sapiens GN=ETFRF1 PE=1 SV=2	10	1	1	1	90	10.857	9.92	91.5	91.4	90.7	94	97.7	134.7	91.2	108.8	1.19298	0.247116
Q8N3J6	CADM2	Cell adhesion molecule 2 OS=Homo sapiens GN=CADM2 PE=2 SV=1	4.82759	1	1	1	435	47.524	5.33	89	87.2	97.5	104.4	113.4	108.6	91.2333	108.8	1.19255	0.0128502
Q6NT76	HMBOX1	Homeobox-containing protein 1 OS=Homo sapiens GN=HMBOX1 PE=1 SV=1	3.80952	1	2	1	420	47.249	6.06	90.4	87.8	95.5	118.7	100.2	107.3	91.2333	108.733	1.19182	0.0401523
Q6P2P2	PRMT9	Putative protein arginine N-methyltransferase 9 OS=Homo sapiens GN=PRMT9 PE=2 SV=1	1.6568	1	1	1	845	94.441	5.25	89.4	95.7	88.7	101.1	117.2	107.9	91.2667	108.733	1.19138	0.0278249
A4FTY4	TXNRD2	TXNRD2 protein OS=Homo sapiens GN=TXNRD2 PE=2 SV=1	29.8817	9	24	1	338	36.349	9	95.4	88.6	90	126.5	94.2	105.3	91.3333	108.667	1.18978	0.148449
P33897	ABCD1	ATP-binding cassette sub-family D member 1 OS=Homo sapiens GN=ABCD1 PE=1 SV=2	1.61074	1	1	1	745	82.885	8.95	96.3	90.1	87.7	93.2	126.4	106.2	91.3667	108.6	1.18862	0.159696
Q6P4I2	WDR73	WD repeat-containing protein 73 OS=Homo sapiens GN=WDR73 PE=1 SV=1	13.7566	3	3	3	378	41.659	5.78	94.2	94.5	85.4	95.3	120.7	109.8	91.3667	108.6	1.18862	0.0957394
Q5VWX1	KHDRBS2	KH domain-containing, RNA-binding, signal transduction-associated protein 2 OS=Homo sapiens GN=KHDRBS2 PE=1 SV=1	9.74212	4	10	1	349	38.904	6.29	98.8	84.6	90.8	112.5	106.3	107	91.4	108.6	1.18818	0.0194845
Q7L945	ZNF627	Zinc finger protein 627 OS=Homo sapiens GN=ZNF627 PE=1 SV=1	10.846	3	8	1	461	52.819	8.92	87.9	97.6	88.7	95.5	103.8	126.4	91.4	108.567	1.18782	0.152844
A0A059QFD5	COX2	Cytochrome c oxidase subunit 2 OS=Homo sapiens GN=COX2 PE=3 SV=1	15.859	3	14	1	227	25.625	4.84	97.6	80.8	95.9	115.7	102.3	107.7	91.4333	108.567	1.18739	0.0604912
P62310	LSM3	U6 snRNA-associated Sm-like protein LSm3 OS=Homo sapiens GN=LSM3 PE=1 SV=2	28.4314	2	5	2	102	11.838	4.7	98	85.4	91	108.6	102.5	114.6	91.4667	108.567	1.18695	0.0275996
A0A0C4DH75	MPP2	MAGUK p55 subfamily member 2 OS=Homo sapiens GN=MPP2 PE=1 SV=1	7.8727	4	5	4	597	66.765	6.61	98.7	87.4	88.3	113.4	109.7	102.5	91.4667	108.533	1.18659	0.0242538
P23508	MCC	Colorectal mutant cancer protein OS=Homo sapiens GN=MCC PE=1 SV=2	0.844391	1	1	1	829	92.97	5.52	93.9	76.5	104	139	85.7	100.8	91.4667	108.5	1.18622	0.392268
Q6ZSZ5	ARHGEF18	Rho guanine nucleotide exchange factor 18 OS=Homo sapiens GN=ARHGEF18 PE=1 SV=3	1.27877	1	1	1	1173	130.7	7.08	92.5	89.1	93	102.1	137.6	85.6	91.5333	108.433	1.18463	0.333823
A5JGZ4	AIP	Non-functional aryl hydrocarbon receptor interacting protein (Fragment) OS=Homo sapiens GN=AIP PE=4 SV=1	37.5	11	17	2	368	40.738	6.34	88.6	88.5	97.6	115.3	92.7	117.4	91.5667	108.467	1.18456	0.116512
Q13451	FKBP5	Peptidyl-prolyl cis-trans isomerase FKBP5 OS=Homo sapiens GN=FKBP5 PE=1 SV=2	64.1138	33	95	33	457	51.18	5.9	90.8	91.7	92.2	109	110.1	106.2	91.5667	108.433	1.1842	0.000164403
Q9NQ88	TIGAR	Fructose-2,6-bisphosphatase TIGAR OS=Homo sapiens GN=TIGAR PE=1 SV=1	12.963	3	5	3	270	30.043	7.69	94.9	90.4	89.5	126.3	96.3	102.7	91.6	108.433	1.18377	0.143692
Q5D0E6	DALRD3	DALR anticodon-binding domain-containing protein 3 OS=Homo sapiens GN=DALRD3 PE=1 SV=2	3.31492	1	1	1	543	59.325	7.42	111.6	82	81.2	150.1	91.3	83.8	91.6	108.4	1.18341	0.50952
P62745	RHOB	Rho-related GTP-binding protein RhoB OS=Homo sapiens GN=RHOB PE=1 SV=1	19.3878	3	11	1	196	22.109	5.24	91.1	87.5	96.3	113.7	106.5	104.9	91.6333	108.367	1.18261	0.0108516
Q96MH6	TMEM68	Transmembrane protein 68 OS=Homo sapiens GN=TMEM68 PE=2 SV=2	3.7037	1	1	1	324	37.401	7.85	104	88	83	114.6	93.9	116.4	91.6667	108.3	1.18145	0.1583
B4DM27		cDNA FLJ54637, highly similar to Homo sapiens BAT2 domain containing 1 (BAT2D1), mRNA (Fragment) OS=Homo sapiens PE=2 SV=1	15.4341	11	18	1	933	106.9	9.1	94.1	93.2	87.8	99.1	128.7	97.1	91.7	108.3	1.18103	0.185823
A0A0A0MS29	MFF	Mitochondrial fission factor OS=Homo sapiens GN=MFF PE=1 SV=1	19.457	4	4	1	221	25.286	8.76	97.1	89.5	88.5	105.5	100.1	119.3	91.7	108.3	1.18103	0.0586182
H7BZB5	STAT1	Signal transducer and activator of transcription 1-alpha/beta (Fragment) OS=Homo sapiens GN=STAT1 PE=1 SV=1	32.7586	2	4	1	58	6.503	5.29	107	81	87.1	107	114.2	103.7	91.7	108.3	1.18103	0.120607
Q9P212	PLCE1	1-phosphatidylinositol 4,5-bisphosphate phosphodiesterase epsilon-1 OS=Homo sapiens GN=PLCE1 PE=1 SV=3	0.781929	1	2	1	2302	258.551	6.48	86	83.3	105.8	104.6	99.8	120.5	91.7	108.3	1.18103	0.154066
P17096	HMGA1	High mobility group protein HMG-I/HMG-Y OS=Homo sapiens GN=HMGA1 PE=1 SV=3	48.5981	4	5	4	107	11.669	10.32	85.8	87.4	101.9	113	108.2	103.6	91.7	108.267	1.18066	0.0459972
A0A024R9A4	DDX3Y	DEAD (Asp-Glu-Ala-Asp) box polypeptide 3, Y-linked, isoform CRA_a OS=Homo sapiens GN=DDX3Y PE=3 SV=1	44.0909	25	68	2	660	73.108	7.55	88.1	92.9	94.3	93.4	99.8	131.5	91.7667	108.233	1.17944	0.239551
Q14764	MVP	Major vault protein OS=Homo sapiens GN=MVP PE=1 SV=4	34.7144	24	39	24	893	99.266	5.48	91.3	90.3	93.7	112.7	106.4	105.6	91.7667	108.233	1.17944	0.0025968
Q96CM8	ACSF2	Acyl-CoA synthetase family member 2, mitochondrial OS=Homo sapiens GN=ACSF2 PE=1 SV=2	15.122	6	7	6	615	68.081	7.55	89.7	83.9	101.7	114.7	102.9	107.1	91.7667	108.233	1.17944	0.0585835
O60282	KIF5C	Kinesin heavy chain isoform 5C OS=Homo sapiens GN=KIF5C PE=1 SV=1	17.6594	15	41	3	957	109.427	6.19	95.9	82.6	96.9	109.9	93.2	121.6	91.8	108.233	1.17901	0.156755
A0A024RAM2	GLRX	Glutaredoxin (Thioltransferase), isoform CRA_c OS=Homo sapiens GN=GLRX PE=4 SV=1	10.3774	1	1	1	106	11.768	8.09	93.5	91.5	90.4	106.7	118.2	99.7	91.8	108.2	1.17865	0.0399859
D6RIF6	SLAIN2	SLAIN motif-containing protein 2 OS=Homo sapiens GN=SLAIN2 PE=1 SV=1	3.86473	2	2	1	414	44.629	10.3	87	89.2	99.3	105.9	102.4	116.3	91.8333	108.2	1.17822	0.0439435
Q9H116	GZF1	GDNF-inducible zinc finger protein 1 OS=Homo sapiens GN=GZF1 PE=1 SV=1	1.54712	1	1	1	711	80.441	7.87	109.3	79.5	86.7	106.9	108	109.5	91.8333	108.133	1.1775	0.144659
A0A0A0MTQ8	CCDC175	Coiled-coil domain-containing protein 175 OS=Homo sapiens GN=CCDC175 PE=1 SV=1	1.08696	1	1	1	828	97.353	5.99	83.5	81.4	110.6	97.2	106	121.2	91.8333	108.133	1.1775	0.236939
P40763	STAT3	Signal transducer and activator of transcription 3 OS=Homo sapiens GN=STAT3 PE=1 SV=2	19.2208	11	12	11	770	88.011	6.3	93.1	91.5	91	105.3	103.3	115.8	91.8667	108.133	1.17707	0.014362
H9KV84	EP400NL	EP400 N-terminal-like protein OS=Homo sapiens GN=EP400NL PE=1 SV=1	5.96659	1	1	1	419	44.535	6.64	103.5	87.6	84.5	108.5	108.6	107.3	91.8667	108.133	1.17707	0.0510009
Q9HC03		Dolichyl-phosphate beta-glucosyltransferase OS=Homo sapiens PE=2 SV=1	40.1235	10	14	10	324	36.94	9.28	97.8	90.9	87	100	117.3	107.1	91.9	108.133	1.17664	0.0520665
O00469	PLOD2	Procollagen-lysine,2-oxoglutarate 5-dioxygenase 2 OS=Homo sapiens GN=PLOD2 PE=1 SV=2	7.19132	4	4	4	737	84.632	6.71	97.3	91.2	87.2	105.4	109	110	91.9	108.133	1.17664	0.00753271
Q3MIR4	TMEM30B	Cell cycle control protein 50B OS=Homo sapiens GN=TMEM30B PE=1 SV=1	3.7037	1	1	1	351	38.916	7.88	99.1	97.3	79.3	108.4	109.5	106.5	91.9	108.133	1.17664	0.0637314
Q9UKV8	AGO2	Protein argonaute-2 OS=Homo sapiens GN=AGO2 PE=1 SV=3	14.6682	10	12	7	859	97.146	9.19	90	88.5	97.3	111.7	106.2	106.3	91.9333	108.067	1.17549	0.00784662
A0A024R8E8	SETX	Senataxin, isoform CRA_b OS=Homo sapiens GN=SETX PE=4 SV=1	1.46396	2	2	2	1776	199.887	8.22	96.3	92.2	87.3	117.7	104.6	101.8	91.9333	108.033	1.17513	0.0440359
Q5T8P4	WASF3	WAS protein family, member 3, isoform CRA_b OS=Homo sapiens GN=WASF3 PE=2 SV=1	3.78486	1	1	1	502	55.259	6.43	94.3	87.3	94.3	116	88.5	119.7	91.9667	108.067	1.17506	0.186642
A8K6U0		cDNA FLJ77572, highly similar to Homo sapiens intracellular membrane-associated calcium-independent phospholipase A2 gamma (IPLA2(GAMMA)), mRNA OS=Homo sapiens PE=2 SV=1	2.8133	2	2	2	782	88.496	9.23	89.9	91.2	94.8	119.7	96.2	108.1	91.9667	108	1.17434	0.0820234
Q9Y2H1	STK38L	Serine/threonine-protein kinase 38-like OS=Homo sapiens GN=STK38L PE=1 SV=3	8.18966	3	3	2	464	53.968	6.81	98.7	88.9	88.4	104.6	116.1	103.4	92	108.033	1.17428	0.0380218
A0A0S2Z377	ANXA6	Annexin (Fragment) OS=Homo sapiens GN=ANXA6 PE=2 SV=1	51.4243	31	54	1	667	75.229	5.67	95.8	96.4	83.8	104.8	119.8	99.4	92	108	1.17391	0.0951997
A0A0C4DFU2	SOD2	Superoxide dismutase OS=Homo sapiens GN=SOD2 PE=1 SV=1	44.5946	9	32	9	222	24.735	8.25	91.3	89.3	95.4	109	106.3	108.6	92	107.967	1.17355	0.00129106
P78310	CXADR	Coxsackievirus and adenovirus receptor OS=Homo sapiens GN=CXADR PE=1 SV=1	15.3425	5	7	5	365	40.004	7.56	91.1	93.4	91.5	101.2	107.4	115.2	92	107.933	1.17319	0.0179183
Q9HC10	OTOF	Otoferlin OS=Homo sapiens GN=OTOF PE=1 SV=3	1.10165	1	1	1	1997	226.61	5.69	87	82.1	107	134.8	86.4	102.7	92.0333	107.967	1.17313	0.379144
Q9NSC7	ST6GALNAC1	Alpha-N-acetylgalactosaminide alpha-2,6-sialyltransferase 1 OS=Homo sapiens GN=ST6GALNAC1 PE=2 SV=1	1.16667	1	1	1	600	68.521	9.92	88.3	91.9	95.9	114.8	104.3	104.8	92.0333	107.967	1.17313	0.0172322
E9PG32	DNAH12	Dynein heavy chain 12, axonemal OS=Homo sapiens GN=DNAH12 PE=1 SV=2	0.429293	1	1	1	3960	454.034	5.82	101.8	82.7	91.6	107.7	111.5	104.7	92.0333	107.967	1.17313	0.0529968
A0A024RB01	ITGA5	Integrin, alpha 5 (Fibronectin receptor, alpha polypeptide), isoform CRA_b OS=Homo sapiens GN=ITGA5 PE=3 SV=1	1.00182	1	1	1	1098	119.164	6.06	101.3	91.8	83	111.2	101.6	111	92.0333	107.933	1.17276	0.0612664
P49069	CAMLG	Calcium signal-modulating cyclophilin ligand OS=Homo sapiens GN=CAMLG PE=1 SV=1	7.43243	1	1	1	296	32.932	8.05	93.8	90.3	92.1	102.7	114.5	106.6	92.0667	107.933	1.17234	0.0117917
Q969S2	NEIL2	Endonuclease 8-like 2 OS=Homo sapiens GN=NEIL2 PE=1 SV=3	6.3253	1	1	1	332	36.803	6.79	96.4	76.2	103.6	110.2	101.3	112.3	92.0667	107.933	1.17234	0.148057
Q92564	DCUN1D4	DCN1-like protein 4 OS=Homo sapiens GN=DCUN1D4 PE=1 SV=2	7.53425	2	2	1	292	34.046	5.88	91.4	110.5	74.3	109.6	94.8	119.4	92.0667	107.933	1.17234	0.278568
A0A024QZN7	C10orf70	Chromosome 10 open reading frame 70, isoform CRA_b OS=Homo sapiens GN=C10orf70 PE=4 SV=1	44.4444	5	19	5	108	12.191	9.09	89.7	90.5	96.1	108.8	106.1	108.8	92.1	107.9	1.17155	0.00200905
P31749	AKT1	RAC-alpha serine/threonine-protein kinase OS=Homo sapiens GN=AKT1 PE=1 SV=2	24.7917	10	17	6	480	55.651	6.07	95.7	98.6	82.1	104.5	113.1	106	92.1333	107.867	1.17077	0.0517515
A0MZ66	SHTN1	Shootin-1 OS=Homo sapiens GN=SHTN1 PE=1 SV=4	34.8653	20	31	20	631	71.596	5.33	95.5	90.8	90.2	106.5	109.7	107.4	92.1667	107.867	1.17034	0.00123643
B2R983		cDNA, FLJ94267, highly similar to Homo sapiens glutathione S-transferase omega 1 (GSTO1), mRNA OS=Homo sapiens PE=2 SV=1	37.3444	10	22	10	241	27.521	6.6	93.7	92	90.9	105.9	107.9	109.6	92.2	107.8	1.1692	0.00031493
P21266	GSTM3	Glutathione S-transferase Mu 3 OS=Homo sapiens GN=GSTM3 PE=1 SV=3	41.7778	8	9	7	225	26.542	5.54	105.7	91.2	79.7	102	110.3	111	92.2	107.767	1.16884	0.125565
A0A0U1RRH7		Histone H2A OS=Homo sapiens PE=3 SV=1	31.1765	7	93	1	170	18.541	11.52	94.3	87.9	94.4	102.6	93.1	127.6	92.2	107.767	1.16884	0.212732
B4DJL3		cDNA FLJ51219, highly similar to Homo sapiens mediator of RNA polymerase II transcription, subunit 18 homolog (MED18), mRNA OS=Homo sapiens PE=2 SV=1	13.9535	3	5	3	215	24.436	6.54	92.1	88.4	96.2	128.1	98.1	97.2	92.2333	107.8	1.16877	0.208797
Q92526	CCT6B	T-complex protein 1 subunit zeta-2 OS=Homo sapiens GN=CCT6B PE=1 SV=5	13.0189	6	22	1	530	57.785	7.24	91.1	93.9	91.7	108.6	115.4	99.3	92.2333	107.767	1.16841	0.0306505
B4E1F7		cDNA FLJ56305 OS=Homo sapiens PE=2 SV=1	16.3462	2	2	2	208	23.233	6.65	96.5	92.2	88	96.7	124.2	102.4	92.2333	107.767	1.16841	0.149865
Q8N6N3	C1orf52	UPF0690 protein C1orf52 OS=Homo sapiens GN=C1orf52 PE=1 SV=1	15.3846	2	2	2	182	20.586	5.21	90	90.2	96.6	108.1	102.9	112.3	92.2667	107.767	1.16799	0.0111777
Q15642	TRIP10	Cdc42-interacting protein 4 OS=Homo sapiens GN=TRIP10 PE=1 SV=3	1.83028	1	1	1	601	68.31	5.73	99.3	86.4	91.3	111.1	110.7	101.2	92.3333	107.667	1.16606	0.0365261
Q8WV74	NUDT8	Nucleoside diphosphate-linked moiety X motif 8 OS=Homo sapiens GN=NUDT8 PE=1 SV=2	9.74576	2	2	2	236	25.354	8.41	95.3	91	90.7	112.8	95.8	114.4	92.3333	107.667	1.16606	0.066785
D9IAI1	PEBP1	Epididymis secretory protein Li 34 OS=Homo sapiens GN=PEBP1 PE=2 SV=1	79.6791	11	103	11	187	21.044	7.53	92.6	87.2	97.4	113.6	101.1	108.2	92.4	107.633	1.16486	0.0309627
Q99536	VAT1	Synaptic vesicle membrane protein VAT-1 homolog OS=Homo sapiens GN=VAT1 PE=1 SV=2	37.659	10	22	10	393	41.893	6.29	92.9	92.8	91.5	108.8	107.5	106.5	92.4	107.6	1.1645	4.614e-05
B2RD46		cDNA, FLJ96449 OS=Homo sapiens PE=2 SV=1	13.7209	8	12	1	860	96.931	6.43	86.9	73.2	117.1	106.4	124.2	92.2	92.4	107.6	1.1645	0.394106
Q9C0I1	MTMR12	Myotubularin-related protein 12 OS=Homo sapiens GN=MTMR12 PE=1 SV=2	6.82731	3	4	3	747	86.093	6.62	98.4	88.4	90.4	108.6	109	105.2	92.4	107.6	1.1645	0.00982142
Q9UJY1	HSPB8	Heat shock protein beta-8 OS=Homo sapiens GN=HSPB8 PE=1 SV=1	5.61224	1	1	1	196	21.591	5.12	99.1	81.5	96.7	119.9	96.4	106.4	92.4333	107.567	1.16372	0.159113
O60488	ACSL4	Long-chain-fatty-acid--CoA ligase 4 OS=Homo sapiens GN=ACSL4 PE=1 SV=2	8.86076	5	5	3	711	79.137	8.38	96.2	83.9	97.3	105.9	116.6	100.1	92.4667	107.533	1.16294	0.0802231
A8K6I6		cDNA FLJ75092, highly similar to Homo sapiens golgi associated, gamma adaptin ear containing, ARF binding protein 3 (GGA3), transcript variant long, mRNA OS=Homo sapiens PE=2 SV=1	2.90456	2	3	1	723	78.208	5.72	85.1	88.2	104.1	136.2	97.7	88.7	92.4667	107.533	1.16294	0.391865
P10909	CLU	Clusterin OS=Homo sapiens GN=CLU PE=1 SV=1	17.5947	7	10	7	449	52.461	6.27	92.1	89.1	96.2	111.1	107.7	103.7	92.4667	107.5	1.16258	0.00715293
Q8TBK2	SETD6	N-lysine methyltransferase SETD6 OS=Homo sapiens GN=SETD6 PE=1 SV=2	2.95983	1	1	1	473	53.155	5.34	89.1	87.4	100.9	110.5	111	101	92.4667	107.5	1.16258	0.0482749
P55210	CASP7	Caspase-7 OS=Homo sapiens GN=CASP7 PE=1 SV=1	8.58086	2	4	2	303	34.255	6.07	93.5	85.3	98.9	106	109.6	106.8	92.5667	107.467	1.16097	0.0221045
Q9NS84	CHST7	Carbohydrate sulfotransferase 7 OS=Homo sapiens GN=CHST7 PE=1 SV=2	1.44033	1	1	1	486	54.232	9.64	91.7	86	100	115.6	97	109.7	92.5667	107.433	1.1606	0.0950646
Q9BRQ3	NUDT22	Nucleoside diphosphate-linked moiety X motif 22 OS=Homo sapiens GN=NUDT22 PE=1 SV=3	8.91089	2	2	2	303	32.56	5.11	99.9	89	88.8	102.8	107.6	111.9	92.5667	107.433	1.1606	0.0300705
A0A024R5I7	PITPNM1	Phosphatidylinositol transfer protein, membrane-associated 1, isoform CRA_a OS=Homo sapiens GN=PITPNM1 PE=4 SV=1	2.89389	3	4	3	1244	134.763	5.95	100.3	86.7	90.8	102	123	97.2	92.6	107.4	1.15983	0.171182
B7Z6G8		cDNA FLJ53919, highly similar to Guanylate cyclase soluble subunit beta-1 (EC 4.6.1.2) OS=Homo sapiens PE=2 SV=1	3.43214	2	2	2	641	73.012	5.4	105	86.4	86.4	111.3	113.4	97.5	92.6	107.4	1.15983	0.136392
A0A0A0MRX1	ELAVL2	ELAV-like protein OS=Homo sapiens GN=ELAVL2 PE=1 SV=1	15.1671	5	10	4	389	42.606	9.04	94.1	90.1	93.6	108.4	104.4	109.3	92.6	107.367	1.15947	0.00166999
Q8NDT2	RBM15B	Putative RNA-binding protein 15B OS=Homo sapiens GN=RBM15B PE=1 SV=3	7.52809	5	6	4	890	97.147	9.85	92.3	84	101.7	117.1	100	105	92.6667	107.367	1.15863	0.110904
P15104	GLUL	Glutamine synthetase OS=Homo sapiens GN=GLUL PE=1 SV=4	4.55764	1	1	1	373	42.037	6.89	93.4	96.1	88.5	99.1	112.8	110.2	92.6667	107.367	1.15863	0.0364866
Q96LA8	PRMT6	Protein arginine N-methyltransferase 6 OS=Homo sapiens GN=PRMT6 PE=1 SV=1	9.6	3	6	3	375	41.911	5.44	95.1	89.3	93.6	117.4	94.7	109.9	92.6667	107.333	1.15827	0.100702
Q8TCT7	SPPL2B	Signal peptide peptidase-like 2B OS=Homo sapiens GN=SPPL2B PE=1 SV=2	1.35135	1	1	1	592	64.601	8.32	98.2	77.4	102.4	129.3	92.4	100.2	92.6667	107.3	1.15791	0.343484
Q9UJD0	RIMS3	Regulating synaptic membrane exocytosis protein 3 OS=Homo sapiens GN=RIMS3 PE=1 SV=1	26.9481	5	5	5	308	32.776	9.29	94.7	90.4	93	110.4	108.2	103.4	92.7	107.333	1.15786	0.00374747
Q9UJ83	HACL1	2-hydroxyacyl-CoA lyase 1 OS=Homo sapiens GN=HACL1 PE=1 SV=2	15.0519	6	10	6	578	63.687	7.36	91.7	89.8	96.6	109.6	102	110.3	92.7	107.3	1.1575	0.0119766
A0A024R9T3	GUF1	Translation factor GUF1, mitochondrial OS=Homo sapiens GN=GUF1 PE=3 SV=1	5.53064	2	2	2	669	74.281	8.59	92.2	104.3	81.6	81.6	120.9	119.4	92.7	107.3	1.1575	0.368964
Q71VA3		Beta 1,4-galactosyltransferase homolog OS=Homo sapiens PE=2 SV=1	1.77215	1	1	1	395	44.156	9.1	91.5	90.1	96.5	118.7	99.6	103.6	92.7	107.3	1.1575	0.0758982
P48426	PIP4K2A	Phosphatidylinositol 5-phosphate 4-kinase type-2 alpha OS=Homo sapiens GN=PIP4K2A PE=1 SV=2	19.7044	6	7	4	406	46.195	6.99	96.7	89.4	92	104.6	106	111.2	92.7	107.267	1.15714	0.00765803
Q8TAM9	ICAM5	Intercellular adhesion molecule 5, telencephalin OS=Homo sapiens GN=ICAM5 PE=2 SV=1	1.40693	1	1	1	924	97.1	5.95	77.5	109.7	91	99.7	127.6	94.5	92.7333	107.267	1.15672	0.354292
Q13470	TNK1	Non-receptor tyrosine-protein kinase TNK1 OS=Homo sapiens GN=TNK1 PE=1 SV=3	2.4024	1	2	1	666	72.422	9.48	86.4	90.6	101.2	110.7	102.3	108.7	92.7333	107.233	1.15636	0.0461996
A0A024R2P4	C3orf39	Chromosome 3 open reading frame 39, isoform CRA_a OS=Homo sapiens GN=C3orf39 PE=4 SV=1	1.55172	1	1	1	580	66.573	8.57	90.5	89	98.7	106	94	121.7	92.7333	107.233	1.15636	0.165833
P11234	RALB	Ras-related protein Ral-B OS=Homo sapiens GN=RALB PE=1 SV=1	15.534	3	5	1	206	23.394	6.62	99	84	95.3	101.1	119.5	101.2	92.7667	107.267	1.15631	0.129081
Q3B7A7	GART	Trifunctional purine biosynthetic protein adenosine-3 OS=Homo sapiens GN=GART PE=2 SV=1	52.9703	42	112	1	1010	107.655	6.77	89.4	92.6	96.3	112.1	96.2	113.4	92.7667	107.233	1.15595	0.0695997
A0A024R377	KIAA0863	KIAA0863 protein, isoform CRA_a OS=Homo sapiens GN=KIAA0863 PE=4 SV=1	1.94518	2	2	2	1131	122.755	9.16	81.8	93.8	102.7	110.3	108.5	102.8	92.7667	107.2	1.15559	0.0893103
Q96RU3	FNBP1	Formin-binding protein 1 OS=Homo sapiens GN=FNBP1 PE=1 SV=2	1.45867	1	1	1	617	71.262	5.72	97.5	86.8	94	106.1	111.2	104.3	92.7667	107.2	1.15559	0.0185957
A4UCT0		Fructose-bisphosphate aldolase (Fragment) OS=Homo sapiens PE=2 SV=1	86.8852	7	102	1	122	13.394	6.77	86.9	92.6	98.9	113.9	100.9	106.9	92.8	107.233	1.15553	0.0476323
Q9Y6Y0	IVNS1ABP	Influenza virus NS1A-binding protein OS=Homo sapiens GN=IVNS1ABP PE=1 SV=3	13.2399	6	9	6	642	71.683	5.53	91.8	89.8	96.9	112.3	98.7	110.5	92.8333	107.167	1.1544	0.0395068
A0A0S2Z497	PEX19	Peroxisomal biogenesis factor 19 isoform 1 (Fragment) OS=Homo sapiens GN=PEX19 PE=2 SV=1	19.398	4	6	3	299	32.786	4.34	93.2	91.4	94	104.5	103.9	113	92.8667	107.133	1.15363	0.00932872
Q9Y5L3	ENTPD2	Ectonucleoside triphosphate diphosphohydrolase 2 OS=Homo sapiens GN=ENTPD2 PE=1 SV=1	10.303	3	3	3	495	53.631	8.27	96.5	88.9	93.2	106	112.5	102.9	92.8667	107.133	1.15363	0.0163862
Q9H3S4	TPK1	Thiamin pyrophosphokinase 1 OS=Homo sapiens GN=TPK1 PE=1 SV=1	7.40741	1	1	1	243	27.248	5.2	100.2	85	93.4	117.6	102.1	101.7	92.8667	107.133	1.15363	0.105174
Q68CZ6	HAUS3	HAUS augmin-like complex subunit 3 OS=Homo sapiens GN=HAUS3 PE=1 SV=1	1.65837	1	1	1	603	69.607	5.55	98.6	93.9	86.2	94.2	106.8	120.4	92.9	107.133	1.15321	0.16481
B3KMR3		cDNA FLJ12391 fis, clone MAMMA1002684, highly similar to Transmembrane GTPase MFN2 (EC 3.6.5.-) OS=Homo sapiens PE=2 SV=1	18.8482	7	8	1	382	44	6.8	106.5	112.7	59.5	92.7	117.2	111.4	92.9	107.1	1.15285	0.482225
Q92994	BRF1	Transcription factor IIIB 90 kDa subunit OS=Homo sapiens GN=BRF1 PE=1 SV=1	1.62482	1	1	1	677	73.794	5.43	92.8	89.8	96.1	105.5	112.6	103.2	92.9	107.1	1.15285	0.0134586
P28356	HOXD9	Homeobox protein Hox-D9 OS=Homo sapiens GN=HOXD9 PE=1 SV=5	2.27273	1	1	1	352	36.472	9.25	100.1	89.5	89.1	100	115.7	105.6	92.9	107.1	1.15285	0.0717839
Q96FL8	SLC47A1	Multidrug and toxin extrusion protein 1 OS=Homo sapiens GN=SLC47A1 PE=1 SV=1	1.75439	1	1	1	570	61.882	7.58	84.8	85.2	108.8	112.5	102.9	105.9	92.9333	107.1	1.15244	0.167983
X6R8W7	RAP1GAP	Rap1 GTPase-activating protein 1 OS=Homo sapiens GN=RAP1GAP PE=1 SV=1	2.27273	1	1	1	748	81.681	6.14	100.3	94.4	84.1	104	123.2	94	92.9333	107.067	1.15208	0.222263
Q9NVK5	FGFR1OP2	FGFR1 oncogene partner 2 OS=Homo sapiens GN=FGFR1OP2 PE=1 SV=1	9.09091	2	2	2	253	29.408	6	95.6	87.6	95.6	131.9	95.6	93.6	92.9333	107.033	1.15172	0.330117
O94818	NOL4	Nucleolar protein 4 OS=Homo sapiens GN=NOL4 PE=1 SV=2	2.82132	1	1	1	638	71.312	5.62	111.5	65.8	101.6	150.8	78.7	91.6	92.9667	107.033	1.15131	0.61956
A0A024R0V3	KLC3	Kinesin light chain 3, isoform CRA_a OS=Homo sapiens GN=KLC3 PE=4 SV=1	11.9048	5	8	5	504	55.331	6.49	93.6	89.5	95.8	111.7	103.3	106	92.9667	107	1.15095	0.0104653
A0A024R3M1	THYN1	Thymocyte nuclear protein 1, isoform CRA_a OS=Homo sapiens GN=THYN1 PE=4 SV=1	39.5556	10	13	10	225	25.681	9.25	91.4	90.7	97	104.9	114	102	93.0333	106.967	1.14977	0.0279106
P62244	RPS15A	40S ribosomal protein S15a OS=Homo sapiens GN=RPS15A PE=1 SV=2	71.5385	9	43	3	130	14.83	10.13	98.1	96.9	84.1	110.5	92.4	117.9	93.0333	106.933	1.14941	0.189356
A0A024R094	PAIP1	Poly(A) binding protein interacting protein 1, isoform CRA_a OS=Homo sapiens GN=PAIP1 PE=4 SV=1	31.6993	7	11	7	306	34.992	4.79	92.5	89.4	97.2	108	107	105.8	93.0333	106.933	1.14941	0.00412226
A7E244	TBC1D10A	TBC1 domain family, member 10A OS=Homo sapiens GN=TBC1D10A PE=2 SV=1	2.16535	1	1	1	508	57.08	8.65	102.2	95.5	81.4	94.6	100.9	125.3	93.0333	106.933	1.14941	0.282022
P51784	USP11	Ubiquitin carboxyl-terminal hydrolase 11 OS=Homo sapiens GN=USP11 PE=1 SV=3	2.90758	2	2	2	963	109.747	5.45	98.1	87.1	94	117.7	105.6	97.5	93.0667	106.933	1.149	0.106877
F2WW55	COMT	Catechol-O-methyltransferase (Fragment) OS=Homo sapiens GN=COMT PE=4 SV=1	96.2963	3	6	2	27	3.049	6.46	90.2	100.1	88.9	102.6	109.9	108.3	93.0667	106.933	1.149	0.029302
Q9Y6M7	SLC4A7	Sodium bicarbonate cotransporter 3 OS=Homo sapiens GN=SLC4A7 PE=1 SV=2	1.4827	1	1	1	1214	135.957	6.71	117.6	87.8	73.8	101.3	111.9	107.6	93.0667	106.933	1.149	0.355254
A0A126GV83	OR6K3	Olfactory receptor OS=Homo sapiens GN=OR6K3 PE=3 SV=1	2.1148	1	1	1	331	37.303	7.31	97.1	92.4	89.7	108.7	105	107.1	93.0667	106.933	1.149	0.00454455
B3KN29		PRA1 family protein OS=Homo sapiens PE=2 SV=1	16.2921	2	4	2	178	19.277	9.19	94.4	91	93.8	110.1	101.4	109.2	93.0667	106.9	1.14864	0.00943037
A8K8Y8		cDNA FLJ77796, highly similar to Homo sapiens evolutionarily conserved G-patch domain containing protein mRNA OS=Homo sapiens PE=2 SV=1	6.12245	3	3	3	931	103.267	7.15	90.2	101.6	87.5	99.8	110	110.9	93.1	106.9	1.14823	0.0693126
Q92508	PIEZO1	Piezo-type mechanosensitive ion channel component 1 OS=Homo sapiens GN=PIEZO1 PE=1 SV=4	0.555335	1	1	1	2521	286.605	7.47	98.3	95.1	85.9	112.9	113	94.8	93.1	106.9	1.14823	0.123874
A0A024R7U6	MCM4	DNA helicase OS=Homo sapiens GN=MCM4 PE=3 SV=1	55.5041	41	99	34	863	96.516	6.74	93	93.3	93	104.2	107	109.5	93.1	106.9	1.14823	0.000845366
B4DKQ5		cDNA FLJ54710, highly similar to Target of Myb protein 1 OS=Homo sapiens PE=2 SV=1	20.9581	8	8	8	501	54.797	4.81	94.7	87.8	96.9	110	102.8	107.9	93.1333	106.9	1.14782	0.0166751
B4E1J2		cDNA FLJ54229 OS=Homo sapiens PE=2 SV=1	37.3102	14	24	1	461	50.809	4.82	100	85.1	94.3	95.5	101.2	123.9	93.1333	106.867	1.14746	0.22975
Q9BQQ3	GORASP1	Golgi reassembly-stacking protein 1 OS=Homo sapiens GN=GORASP1 PE=1 SV=3	6.59091	2	3	1	440	46.454	4.5	97.3	77.5	104.6	121.3	88.2	111.1	93.1333	106.867	1.14746	0.340416
E7ESF5	CALCB	Calcitonin gene-related peptide 2 OS=Homo sapiens GN=CALCB PE=1 SV=1	13.0435	2	3	2	138	14.91	10.21	98.4	91.6	89.4	103.9	106.7	110	93.1333	106.867	1.14746	0.0131662
B7Z6L7		cDNA FLJ61737, moderately similar to Adrenodoxin-like protein OS=Homo sapiens PE=2 SV=1	10.7527	1	1	1	186	19.89	5.54	90.4	101.7	87.3	106.5	97.8	116.3	93.1333	106.867	1.14746	0.117664
Q9BUF5	TUBB6	Tubulin beta-6 chain OS=Homo sapiens GN=TUBB6 PE=1 SV=1	53.5874	20	195	7	446	49.825	4.88	97.8	91	90.7	108.2	107.3	105	93.1667	106.833	1.14669	0.00549693
O95372	LYPLA2	Acyl-protein thioesterase 2 OS=Homo sapiens GN=LYPLA2 PE=1 SV=1	21.645	5	8	5	231	24.721	7.23	95.7	87.2	96.6	111.1	97.8	111.5	93.1667	106.8	1.14633	0.0652442
P16870	CPE	Carboxypeptidase E OS=Homo sapiens GN=CPE PE=1 SV=1	23.7395	10	12	10	476	53.117	5.14	97.7	92.9	89	104	109.9	106.6	93.2	106.833	1.14628	0.0109565
Q09666	AHNAK	Neuroblast differentiation-associated protein AHNAK OS=Homo sapiens GN=AHNAK PE=1 SV=2	69.983	230	524	230	5890	628.699	6.15	91.2	93	95.4	107.7	108.7	104	93.2	106.8	1.14592	0.00192606
A8K8U7		cDNA FLJ78640, highly similar to Homo sapiens TSPY-like 2 (TSPYL2), mRNA OS=Homo sapiens PE=2 SV=1	9.66811	5	7	5	693	79.36	4.58	91	89.6	99	109.7	105.2	105.5	93.2	106.8	1.14592	0.0141351
Q9HAU4	SMURF2	E3 ubiquitin-protein ligase SMURF2 OS=Homo sapiens GN=SMURF2 PE=1 SV=1	1.73797	1	1	1	748	86.142	7.96	94.2	92.3	93.1	106.6	117.6	96.2	93.2	106.8	1.14592	0.0934307
P54277	PMS1	PMS1 protein homolog 1 OS=Homo sapiens GN=PMS1 PE=1 SV=1	4.18455	3	4	3	932	105.764	6.67	93.6	92	94	104.8	105.7	109.9	93.2	106.8	1.14592	0.00128352
A8K2S1		Phospholipase A2 OS=Homo sapiens PE=2 SV=1	2.00267	1	1	1	749	85.182	5.38	104.5	86	89.1	106.3	102.2	111.8	93.2	106.767	1.14557	0.0998807
Q15118	PDK1	[Pyruvate dehydrogenase (acetyl-transferring)] kinase isozyme 1, mitochondrial OS=Homo sapiens GN=PDK1 PE=1 SV=1	11.0092	4	5	4	436	49.213	8.81	102	88	89.7	108.7	106.7	105	93.2333	106.8	1.14551	0.0403678
Q56VL3	OCIAD2	OCIA domain-containing protein 2 OS=Homo sapiens GN=OCIAD2 PE=1 SV=1	5.84416	1	1	1	154	16.943	9.03	100.1	92.3	87.3	106.8	108.2	105.4	93.2333	106.8	1.14551	0.0235906
A7UNU5	ETFDH	Electron transfer flavoprotein-ubiquinone oxidoreductase, mitochondrial OS=Homo sapiens GN=ETFDH PE=2 SV=1	25.9319	11	18	11	617	68.494	7.55	90.5	87.2	102	112.1	100.6	107.6	93.2333	106.767	1.14516	0.0728906
Q12882	DPYD	Dihydropyrimidine dehydrogenase [NADP(+)] OS=Homo sapiens GN=DPYD PE=1 SV=2	7.02439	5	6	5	1025	111.329	7.05	97.9	87.3	94.5	116.3	104.9	99.1	93.2333	106.767	1.14516	0.0849581
Q9P2K8	EIF2AK4	eIF-2-alpha kinase GCN2 OS=Homo sapiens GN=EIF2AK4 PE=1 SV=3	1.57671	2	3	2	1649	186.794	6.28	88.2	91.3	100.2	109.6	100.3	110.4	93.2333	106.767	1.14516	0.0490535
A8KAH1		cDNA FLJ75839, highly similar to Homo sapiens phosphatidylserine synthase 1 (PTDSS1), mRNA OS=Homo sapiens PE=2 SV=1	2.95983	1	2	1	473	55.431	8.38	104.4	86.4	88.9	93.4	104.6	122.2	93.2333	106.733	1.1448	0.25219
A0A024RA19	MAPT	Microtubule-associated protein OS=Homo sapiens GN=MAPT PE=4 SV=1	22.8346	6	14	1	381	39.696	8.62	99.9	93.6	86.3	113.7	107.1	99.5	93.2667	106.767	1.14475	0.0762876
P40394	ADH7	Alcohol dehydrogenase class 4 mu/sigma chain OS=Homo sapiens GN=ADH7 PE=1 SV=2	2.07254	1	1	1	386	41.454	7.85	95.2	97.8	86.8	113.8	87.5	118.8	93.2667	106.7	1.14403	0.260567
P68366	TUBA4A	Tubulin alpha-4A chain OS=Homo sapiens GN=TUBA4A PE=1 SV=1	58.4821	23	504	2	448	49.892	5.06	91.7	96	92.2	101.2	101	118	93.3	106.733	1.14398	0.0813041
V9GXZ4	FPGT-TNNI3K	Protein FPGT-TNNI3K OS=Homo sapiens GN=FPGT-TNNI3K PE=4 SV=1	1.68599	1	1	1	949	105.522	6.96	93.2	92.7	94	104.4	112.8	103	93.3	106.733	1.14398	0.0120946
B2RBG6		cDNA, FLJ95496, highly similar to Homo sapiens adenosine deaminase, tRNA-specific 1 (ADAT1), mRNA OS=Homo sapiens PE=2 SV=1	1.59363	1	1	1	502	55.4	9.13	100.7	86	93.2	115.3	100.5	104.3	93.3	106.7	1.14362	0.094501
P30047	GCHFR	GTP cyclohydrolase 1 feedback regulatory protein OS=Homo sapiens GN=GCHFR PE=1 SV=3	79.7619	4	9	4	84	9.692	6.54	98.8	93.4	87.8	104.2	104.2	111.7	93.3333	106.7	1.14321	0.02973
A0A024R7J0	PRKACA	Protein kinase, cAMP-dependent, catalytic, alpha, isoform CRA_c OS=Homo sapiens GN=PRKACA PE=3 SV=1	37.6068	11	23	5	351	40.564	8.79	88.6	93.6	97.8	105.5	106.9	107.5	93.3333	106.633	1.1425	0.00814972
Q96GW9	MARS2	Methionine--tRNA ligase, mitochondrial OS=Homo sapiens GN=MARS2 PE=1 SV=2	30.6914	13	23	13	593	66.549	8.09	93.2	92.3	94.5	110.9	102.6	106.4	93.3333	106.633	1.1425	0.00585511
A8K3X3		cDNA FLJ77685 OS=Homo sapiens PE=2 SV=1	26.1236	7	8	7	356	40.068	7.05	95.7	88.5	95.9	121	96.1	102.8	93.3667	106.633	1.14209	0.165333
Q9UN36	NDRG2	Protein NDRG2 OS=Homo sapiens GN=NDRG2 PE=1 SV=2	9.16442	2	2	2	371	40.772	5.21	92.6	94.5	93	114.1	100	105.8	93.3667	106.633	1.14209	0.032573
B3KSG7		cDNA FLJ36171 fis, clone TESTI2026215, highly similar to Homo sapiens two pore segment channel 1 (TPCN1), mRNA OS=Homo sapiens PE=2 SV=1	1.47059	1	1	1	816	94.052	8.27	92.7	103.5	83.9	101.5	123.8	94.6	93.3667	106.633	1.14209	0.274135
F5H5R8	NAT1	Arylamine N-acetyltransferase 1 OS=Homo sapiens GN=NAT1 PE=1 SV=1	32.6705	8	10	8	352	40.82	6.9	94.6	92.6	93	104.9	107.9	107.2	93.4	106.667	1.14204	0.000264264
Q92692	NECTIN2	Nectin-2 OS=Homo sapiens GN=NECTIN2 PE=1 SV=1	1.48699	1	1	1	538	57.706	4.82	90.3	91.5	98.3	114	96.5	109.3	93.3667	106.6	1.14174	0.0843443
Q3KQZ1	SLC25A35	Solute carrier family 25 member 35 OS=Homo sapiens GN=SLC25A35 PE=2 SV=1	14.6667	4	4	4	300	32.417	9.11	95.2	83.1	101.8	117.6	99.6	102.6	93.3667	106.6	1.14174	0.165395
Q9BU89	DOHH	Deoxyhypusine hydroxylase OS=Homo sapiens GN=DOHH PE=1 SV=1	43.0464	7	10	7	302	32.883	4.83	98.4	92.2	89.6	115.6	101.1	103.1	93.4	106.6	1.14133	0.0652257
Q92581	SLC9A6	Sodium/hydrogen exchanger 6 OS=Homo sapiens GN=SLC9A6 PE=1 SV=2	1.79372	1	1	1	669	74.114	6.48	90.2	88.3	101.7	122.9	101.7	95.1	93.4	106.567	1.14097	0.23278
P62891	RPL39	60S ribosomal protein L39 OS=Homo sapiens GN=RPL39 PE=1 SV=2	19.6078	1	1	1	51	6.403	12.56	93.6	89.6	97.1	107	100.1	112.6	93.4333	106.567	1.14056	0.0356571
A6NHL2	TUBAL3	Tubulin alpha chain-like 3 OS=Homo sapiens GN=TUBAL3 PE=1 SV=2	10.3139	5	55	1	446	49.877	6.05	93.2	94.1	93	103.9	109.8	106	93.4333	106.567	1.14056	0.00172137
Q9HBH0	RHOF	Rho-related GTP-binding protein RhoF OS=Homo sapiens GN=RHOF PE=1 SV=1	14.218	2	2	2	211	23.61	8.65	96.7	90.3	93.3	108.4	106.2	105.1	93.4333	106.567	1.14056	0.00326258
P23443	RPS6KB1	Ribosomal protein S6 kinase beta-1 OS=Homo sapiens GN=RPS6KB1 PE=1 SV=2	7.2381	3	7	2	525	59.102	6.65	91	100.3	89	107.5	101.9	110.3	93.4333	106.567	1.14056	0.037043
Q15120	PDK3	[Pyruvate dehydrogenase (acetyl-transferring)] kinase isozyme 3, mitochondrial OS=Homo sapiens GN=PDK3 PE=1 SV=1	34.4828	10	13	9	406	46.909	8.37	95.3	88.6	96.4	108.5	105.3	105.8	93.4333	106.533	1.14021	0.00761528
Q92599	SEPT8	Septin-8 OS=Homo sapiens GN=SEPT8 PE=1 SV=4	39.1304	13	25	9	483	55.721	6.28	94.1	94.6	91.7	104.9	111.8	102.9	93.4667	106.533	1.1398	0.0100309
O75427	LRCH4	Leucine-rich repeat and calponin homology domain-containing protein 4 OS=Homo sapiens GN=LRCH4 PE=1 SV=2	6.88141	2	3	2	683	73.405	8.22	89.6	95	95.8	103.4	108.1	108.1	93.4667	106.533	1.1398	0.00639012
Q96CD2	PPCDC	Phosphopantothenoylcysteine decarboxylase OS=Homo sapiens GN=PPCDC PE=1 SV=2	27.451	4	6	4	204	22.381	6.1	95.3	92.6	92.5	111.2	109	99.4	93.4667	106.533	1.1398	0.0249748
B2RB70	NCALD	Neurocalcin delta, isoform CRA_a OS=Homo sapiens GN=NCALD PE=2 SV=1	19.6891	4	5	1	193	22.231	5.35	99.3	88.6	92.5	109.7	101.3	108.6	93.4667	106.533	1.1398	0.0330472
Q8WUW1	BRK1	Protein BRICK1 OS=Homo sapiens GN=BRK1 PE=1 SV=1	64	5	8	5	75	8.739	5.45	103.2	90.5	86.7	105.8	108.9	104.8	93.4667	106.5	1.13944	0.0642483
P51513	NOVA1	RNA-binding protein Nova-1 OS=Homo sapiens GN=NOVA1 PE=1 SV=1	2.35294	1	1	1	510	52.024	8.88	91.7	96.3	92.4	100.5	117	102	93.4667	106.5	1.13944	0.0753631
Q9Y5U9	IER3IP1	Immediate early response 3-interacting protein 1 OS=Homo sapiens GN=IER3IP1 PE=1 SV=1	34.1463	2	3	2	82	8.963	8.22	93.6	88	98.9	106.4	104.3	108.9	93.5	106.533	1.13939	0.0188583
Q96AB6	NTAN1	Protein N-terminal asparagine amidohydrolase OS=Homo sapiens GN=NTAN1 PE=1 SV=3	5.80645	1	1	1	310	34.656	6.27	96.8	101.2	82.5	103	104	112.6	93.5	106.533	1.13939	0.111982
B4DRE5		cDNA FLJ55391 OS=Homo sapiens PE=2 SV=1	15.6923	3	5	3	325	35.256	6.84	98.2	89.9	92.4	111.9	103.9	103.7	93.5	106.5	1.13904	0.0235913
O14910	LIN7A	Protein lin-7 homolog A OS=Homo sapiens GN=LIN7A PE=1 SV=2	26.1803	5	9	1	233	25.981	8.72	101.1	88.4	91.1	105.9	102.4	111.2	93.5333	106.5	1.13863	0.0488724
O75886	STAM2	Signal transducing adapter molecule 2 OS=Homo sapiens GN=STAM2 PE=1 SV=1	8	4	6	2	525	58.128	5.07	98.4	98.5	83.7	99.8	110.9	108.7	93.5333	106.467	1.13828	0.0963554
Q59G13		Syntaxin 16 isoform a variant (Fragment) OS=Homo sapiens PE=2 SV=1	5.22193	2	2	2	383	43.317	7.11	97.8	98.2	84.6	103.7	112.1	103.6	93.5333	106.467	1.13828	0.0705519
P51674	GPM6A	Neuronal membrane glycoprotein M6-a OS=Homo sapiens GN=GPM6A PE=1 SV=2	8.99281	3	4	3	278	31.188	5.27	97.7	93.5	89.4	99.1	121.8	98.5	93.5333	106.467	1.13828	0.182733
A0A0G2JIW1	HSPA1B	Heat shock 70 kDa protein 1B OS=Homo sapiens GN=HSPA1B PE=1 SV=1	64.0187	39	294	28	642	70.066	5.66	91.2	94.5	95	107.1	104.6	107.7	93.5667	106.467	1.13787	0.00106718
E9PCM4	DRD3	D(3) dopamine receptor OS=Homo sapiens GN=DRD3 PE=3 SV=1	1.90736	1	1	1	367	40.703	8.54	91.7	96.5	92.5	98.8	116	104.5	93.5667	106.433	1.13751	0.071159
A0A024R608	RPLP1	Ribosomal protein, large, P1, isoform CRA_a OS=Homo sapiens GN=RPLP1 PE=3 SV=1	66.6667	3	17	1	114	11.507	4.32	101.6	86.8	92.3	111.8	98.9	108.6	93.5667	106.433	1.13751	0.0909595
J3QRK1	KCTD1	BTB/POZ domain-containing protein KCTD1 (Fragment) OS=Homo sapiens GN=KCTD1 PE=1 SV=1	5.38462	1	2	1	260	29.779	7.78	92.9	97.6	90.2	98.5	113.2	107.6	93.5667	106.433	1.13751	0.0551374
Q6P4Q7	CNNM4	Metal transporter CNNM4 OS=Homo sapiens GN=CNNM4 PE=1 SV=3	2.45161	2	2	2	775	86.552	6.07	92.2	92.3	96.2	114.4	98.3	106.6	93.5667	106.433	1.13751	0.0562058
B4DVA7		Beta-hexosaminidase OS=Homo sapiens PE=2 SV=1	22.4074	11	18	10	540	61.974	5.26	99.5	87.3	94	106.5	104.5	108.3	93.6	106.433	1.13711	0.0254946
B2R7K1		Amino acid transporter OS=Homo sapiens PE=2 SV=1	3.43511	1	1	1	524	57.005	5.91	115.6	81.9	83.3	103.1	82.7	133.5	93.6	106.433	1.13711	0.524178
P30711	GSTT1	Glutathione S-transferase theta-1 OS=Homo sapiens GN=GSTT1 PE=1 SV=4	12.0833	3	4	3	240	27.318	7.49	98.7	96.8	85.3	104.6	108.9	105.8	93.6	106.433	1.13711	0.0427494
A0A024RBB7	NAP1L1	Nucleosome assembly protein 1-like 1, isoform CRA_a OS=Homo sapiens GN=NAP1L1 PE=3 SV=1	31.202	11	53	1	391	45.346	4.46	95.8	86.6	98.4	111.1	97.2	110.9	93.6	106.4	1.13675	0.0930736
Q13574	DGKZ	Diacylglycerol kinase zeta OS=Homo sapiens GN=DGKZ PE=1 SV=3	6.71441	5	8	5	1117	124.05	9.04	91.9	95.4	93.5	107	105.8	106.4	93.6	106.4	1.13675	0.000279073
D3DNI2	PFN2	Profilin (Fragment) OS=Homo sapiens GN=PFN2 PE=3 SV=1	20.9581	7	22	3	334	34.922	10.29	95.1	93.9	91.8	104.4	106.5	108.3	93.6	106.4	1.13675	0.000991394
H3BQL3	C16orf87	UPF0547 protein C16orf87 (Fragment) OS=Homo sapiens GN=C16orf87 PE=1 SV=1	6.8323	1	1	1	161	17.782	10.74	89.2	96.9	94.7	110.6	96.5	112.1	93.6	106.4	1.13675	0.0794174
Q15257	PPP2R4	Serine/threonine-protein phosphatase 2A activator OS=Homo sapiens GN=PPP2R4 PE=1 SV=3	32.1229	8	15	8	358	40.641	5.94	96.2	93.1	91.5	101.4	116.1	101.6	93.6	106.367	1.1364	0.0651016
Q68DK7	MSL1	Male-specific lethal 1 homolog OS=Homo sapiens GN=MSL1 PE=1 SV=3	2.76873	1	1	1	614	67.087	8.92	95.2	93.9	91.8	108.5	105.3	105.3	93.6333	106.367	1.13599	0.000941193
Q96SF7	TBX15	T-box transcription factor TBX15 OS=Homo sapiens GN=TBX15 PE=1 SV=2	2.82392	1	1	1	602	65.716	7.46	106.7	94.6	79.6	115.1	85.4	118.6	93.6333	106.367	1.13599	0.387016
Q59EE8		Nuclear receptor coactivator 3 isoform a variant (Fragment) OS=Homo sapiens PE=2 SV=1	0.840925	1	1	1	1427	155.558	7.56	95.5	96.2	89.2	107.9	108.6	102.6	93.6333	106.367	1.13599	0.0120935
A0A0H4IV28		CK20 OS=Homo sapiens PE=2 SV=1	18.9125	1	1	1	423	46.385	8.5	104.4	85.3	91.2	109.9	106.6	102.5	93.6333	106.333	1.13564	0.103279
A4UGR9	XIRP2	Xin actin-binding repeat-containing protein 2 OS=Homo sapiens GN=XIRP2 PE=1 SV=2	0.266746	1	1	1	3374	382.063	6.38	99	100	82	85.4	134.3	99.3	93.6667	106.333	1.13523	0.464394
Q9UNA1	ARHGAP26	Rho GTPase-activating protein 26 OS=Homo sapiens GN=ARHGAP26 PE=1 SV=1	1.4742	1	1	1	814	92.177	6.64	99.4	97.7	84	96.7	113.1	109.1	93.7	106.3	1.13447	0.143531
Q92688	ANP32B	Acidic leucine-rich nuclear phosphoprotein 32 family member B OS=Homo sapiens GN=ANP32B PE=1 SV=1	35.0598	12	72	5	251	28.77	4.06	98.7	96.4	86	103	108.7	107.1	93.7	106.267	1.13412	0.0419619
B4DZK0		cDNA FLJ56391, highly similar to Cysteine protease ATG4B (EC 3.4.22.-) OS=Homo sapiens PE=2 SV=1	26.2745	8	12	8	510	57.284	8.53	95.2	91.6	94.3	110.6	105.9	102.3	93.7	106.267	1.13412	0.00884841
B2RE31		cDNA, FLJ96896 OS=Homo sapiens PE=2 SV=1	2.97619	1	1	1	504	56.41	8.81	100.9	92.2	88.1	105.2	115.8	97.8	93.7333	106.267	1.13371	0.123672
Q9UIC8	LCMT1	Leucine carboxyl methyltransferase 1 OS=Homo sapiens GN=LCMT1 PE=1 SV=2	21.8563	6	8	6	334	38.354	6.04	98.7	90.5	92.1	109.3	102.6	106.8	93.7667	106.233	1.13295	0.0172611
A0A087WYM3	SIRT2	NAD-dependent protein deacetylase sirtuin-2 OS=Homo sapiens GN=SIRT2 PE=1 SV=1	11.3111	4	6	4	389	43.273	5.12	95.5	95.1	90.7	103.2	106	109.5	93.7667	106.233	1.13295	0.00639092
Q68EM7	ARHGAP17	Rho GTPase-activating protein 17 OS=Homo sapiens GN=ARHGAP17 PE=1 SV=1	4.6538	3	4	3	881	95.377	7.62	92.5	90.4	98.4	108.9	109.3	100.5	93.7667	106.233	1.13295	0.0289444
Q504U0	C4orf46	Renal cancer differentiation gene 1 protein OS=Homo sapiens GN=C4orf46 PE=1 SV=1	15.9292	1	1	1	113	11.892	4.32	115	85.5	80.9	111.3	90.9	116.5	93.8	106.233	1.13255	0.400686
B2R7N6		Amino acid transporter OS=Homo sapiens PE=2 SV=1	7.14286	2	2	2	532	55.658	6.25	93	94.3	94.1	86.5	102.5	129.6	93.8	106.2	1.1322	0.380265
Q96IZ7	RSRC1	Serine/Arginine-related protein 53 OS=Homo sapiens GN=RSRC1 PE=1 SV=1	8.38323	3	5	3	334	38.654	11.08	99.4	89.6	92.4	100.7	102.7	115.1	93.8	106.167	1.13184	0.0824587
A1IGU5	ARHGEF37	Rho guanine nucleotide exchange factor 37 OS=Homo sapiens GN=ARHGEF37 PE=2 SV=2	10.6667	5	5	5	675	76.231	6.93	98.4	90.6	92.4	103.2	106.6	108.7	93.8	106.167	1.13184	0.0122744
Q9HCE0	EPG5	Ectopic P granules protein 5 homolog OS=Homo sapiens GN=EPG5 PE=1 SV=2	0.465297	1	1	1	2579	292.293	6.43	111.7	82.6	87.1	100.9	100	117.6	93.8	106.167	1.13184	0.3122
P18065	IGFBP2	Insulin-like growth factor-binding protein 2 OS=Homo sapiens GN=IGFBP2 PE=1 SV=2	22.4615	5	10	5	325	34.791	7.5	99.4	87.3	94.8	111.8	99.2	107.6	93.8333	106.2	1.13179	0.0729103
A0A1B0GW05	DPY19L1	Probable C-mannosyltransferase DPY19L1 OS=Homo sapiens GN=DPY19L1 PE=1 SV=1	2.00535	1	1	1	748	84.478	9.25	100.7	87.1	93.7	116.8	96.9	104.9	93.8333	106.2	1.13179	0.151521
Q2M2I8	AAK1	AP2-associated protein kinase 1 OS=Homo sapiens GN=AAK1 PE=1 SV=3	18.1061	10	14	9	961	103.821	6.6	93.4	94.9	93.2	108	106.6	103.9	93.8333	106.167	1.13144	0.000725059
Q86X76	NIT1	Nitrilase homolog 1 OS=Homo sapiens GN=NIT1 PE=1 SV=2	33.945	10	12	10	327	35.873	7.74	99.2	95.7	86.6	102.9	109.6	106	93.8333	106.167	1.13144	0.0432748
Q9Y2I8	WDR37	WD repeat-containing protein 37 OS=Homo sapiens GN=WDR37 PE=1 SV=2	8.2996	3	3	3	494	54.632	7.23	95.3	93.1	93.1	107.5	102.4	108.6	93.8333	106.167	1.13144	0.00381583
O75808	CAPN15	Calpain-15 OS=Homo sapiens GN=CAPN15 PE=1 SV=1	2.11786	1	1	1	1086	117.239	6.71	96.7	98.1	86.7	94.4	113.5	110.6	93.8333	106.167	1.13144	0.150298
Q9HA72	CALHM2	Calcium homeostasis modulator protein 2 OS=Homo sapiens GN=CALHM2 PE=2 SV=1	6.81115	1	1	1	323	36.152	7.69	137.9	55.7	87.9	112.6	102.2	103.6	93.8333	106.133	1.13108	0.637136
A0A024R869	GOLGA1	Golgi autoantigen, golgin subfamily a, 1, isoform CRA_a OS=Homo sapiens GN=GOLGA1 PE=4 SV=1	10.691	7	8	7	767	88.116	5.27	95.4	92.6	93.6	106	103.6	108.9	93.8667	106.167	1.13104	0.00210161
Q8N653	LZTR1	Leucine-zipper-like transcriptional regulator 1 OS=Homo sapiens GN=LZTR1 PE=1 SV=2	2.61905	2	2	2	840	94.658	6.57	93.7	93.9	94	105.3	110.6	102.6	93.8667	106.167	1.13104	0.00637925
B2RB38		cDNA, FLJ95288, highly similar to Homo sapiens feline leukemia virus subgroup C cellular receptor (FLVCR), mRNA OS=Homo sapiens PE=2 SV=1	4.68468	1	1	1	555	59.88	5.97	93.1	95.5	93	111.2	99.9	107.3	93.8667	106.133	1.13068	0.022879
B4DN31		cDNA FLJ55809 OS=Homo sapiens PE=2 SV=1	21.1454	9	12	9	454	51.018	8.87	92.4	92.1	97.1	107.6	105.5	105.3	93.8667	106.133	1.13068	0.00231584
Q9H9F9	ACTR5	Actin-related protein 5 OS=Homo sapiens GN=ACTR5 PE=1 SV=2	2.63591	1	1	1	607	68.254	5.27	95.1	92	94.5	97.5	120.7	100.2	93.8667	106.133	1.13068	0.172098
Q8NFG4	FLCN	Folliculin OS=Homo sapiens GN=FLCN PE=1 SV=1	2.07254	1	1	1	579	64.432	6.23	103.8	82.9	94.9	108.2	103.6	106.6	93.8667	106.133	1.13068	0.119166
A0A0S2Z5C9	FTSJ1	Putative tRNA (cytidine(32)/guanosine(34)-2'-O)-methyltransferase OS=Homo sapiens GN=FTSJ1 PE=2 SV=1	14.5401	3	3	3	337	36.911	6.3	98	97	86.6	95	126	97.3	93.8667	106.1	1.13033	0.313413
Q9BY12	SCAPER	S phase cyclin A-associated protein in the endoplasmic reticulum OS=Homo sapiens GN=SCAPER PE=1 SV=2	4.92857	5	5	5	1400	158.188	7.44	98.7	88.8	94.2	107.2	105.1	106.1	93.9	106.133	1.13028	0.013898
P49593	PPM1F	Protein phosphatase 1F OS=Homo sapiens GN=PPM1F PE=1 SV=3	16.7401	6	6	6	454	49.8	5.1	97.2	91.1	93.4	110.4	103.4	104.6	93.9	106.133	1.13028	0.0119625
A0A0S2Z491	NPM1	Nucleophosmin isoform 2 (Fragment) OS=Homo sapiens GN=NPM1 PE=2 SV=1	57.8231	17	169	2	294	32.555	4.78	90.1	103.3	88.3	105.7	101.3	111.3	93.9	106.1	1.12993	0.0925835
A0A0K0L4Y0	PNPLA2	Patatin-like phospholipase domain-containing protein 2 OS=Homo sapiens GN=PNPLA2 PE=2 SV=1	3.1746	1	1	1	504	55.324	7.25	96.3	94.8	90.6	102.6	123.5	92.2	93.9	106.1	1.12993	0.2624
P00352	ALDH1A1	Retinal dehydrogenase 1 OS=Homo sapiens GN=ALDH1A1 PE=1 SV=2	6.78643	3	4	2	501	54.827	6.73	100.1	90.5	91.1	110.5	108.3	99.5	93.9	106.1	1.12993	0.0560101
P49815	TSC2	Tuberin OS=Homo sapiens GN=TSC2 PE=1 SV=2	0.719424	1	1	1	1807	200.481	7.31	98.3	86.9	96.5	100.9	112.4	105	93.9	106.1	1.12993	0.0668749
A0A024R520	SYT7	Synaptotagmin VII, isoform CRA_b OS=Homo sapiens GN=SYT7 PE=4 SV=1	9.03226	3	3	3	465	52.241	9.51	94.2	95	92.6	107	102.9	108.4	93.9333	106.1	1.12952	0.0024715
Q99674	CGREF1	Cell growth regulator with EF hand domain protein 1 OS=Homo sapiens GN=CGREF1 PE=2 SV=2	3.32226	1	2	1	301	31.886	4.42	99.4	89	93.4	107.8	112.9	97.6	93.9333	106.1	1.12952	0.087923
Q9UJ04	TSPYL4	Testis-specific Y-encoded-like protein 4 OS=Homo sapiens GN=TSPYL4 PE=1 SV=2	2.41546	1	1	1	414	45.098	8.57	105.7	69.4	106.7	128.4	87.9	101.9	93.9333	106.067	1.12917	0.516593
P02751	FN1	Fibronectin OS=Homo sapiens GN=FN1 PE=1 SV=4	1.5088	2	2	2	2386	262.46	5.71	94	90.9	96.9	109.2	100.9	108	93.9333	106.033	1.12881	0.0177914
A0A0S2Z4W2	GAN	Giant axonal neuropathy (Gigaxonin) (Fragment) OS=Homo sapiens GN=GAN PE=2 SV=1	13.0653	6	7	6	597	67.595	5.85	94.1	93.6	94.2	108.2	112.6	97.3	93.9667	106.033	1.12841	0.0569117
A0A024RBM3	USP30	Ubiquitin specific peptidase 30, isoform CRA_a OS=Homo sapiens GN=USP30 PE=3 SV=1	4.44874	1	1	1	517	58.465	8.27	97	87	97.9	126.1	111.7	80.3	93.9667	106.033	1.12841	0.436301
Q8IVM0	CCDC50	Coiled-coil domain-containing protein 50 OS=Homo sapiens GN=CCDC50 PE=1 SV=1	14.3791	4	5	4	306	35.8	6.65	100.5	91.8	89.6	105.4	112.8	99.9	93.9667	106.033	1.12841	0.0734515
Q06830	PRDX1	Peroxiredoxin-1 OS=Homo sapiens GN=PRDX1 PE=1 SV=1	78.8945	16	93	12	199	22.096	8.13	93.8	93.2	95	107.6	100.4	110	94	106	1.12766	0.014951
O76046	SKI2W	Putative RNA helicase Ski2w OS=Homo sapiens GN=SKI2W PE=4 SV=1	4.6549	4	4	4	1246	137.707	6.1	92.2	96.8	93	110.4	109.2	98.4	94	106	1.12766	0.0420675
Q96JB3	HIC2	Hypermethylated in cancer 2 protein OS=Homo sapiens GN=HIC2 PE=1 SV=2	1.62602	1	6	1	615	66.114	6.38	93.5	92.1	96.4	106.9	104.1	107	94	106	1.12766	0.00162491
Q6ZU35	KIAA1211	Uncharacterized protein KIAA1211 OS=Homo sapiens GN=KIAA1211 PE=1 SV=3	1.62206	1	1	1	1233	136.678	5.6	119.5	73.4	89.1	111.6	100.5	105.9	94	106	1.12766	0.436837
L8EAK2	ZNF16	Alternative protein ZNF16 OS=Homo sapiens GN=ZNF16 PE=4 SV=1	26.7606	1	1	1	71	7.325	11.34	105.9	89.9	86.2	97.9	102.6	117.5	94	106	1.12766	0.228717
O15379	HDAC3	Histone deacetylase 3 OS=Homo sapiens GN=HDAC3 PE=1 SV=2	6.7757	3	4	2	428	48.816	5.16	96.9	90	95.2	99.8	124.8	93.4	94.0333	106	1.12726	0.289192
Q96L58	B3GALT6	Beta-1,3-galactosyltransferase 6 OS=Homo sapiens GN=B3GALT6 PE=1 SV=2	2.73556	1	1	1	329	37.114	9.66	102	82.1	98	102.5	105	110.5	94.0333	106	1.12726	0.140375
Q15048	LRRC14	Leucine-rich repeat-containing protein 14 OS=Homo sapiens GN=LRRC14 PE=2 SV=1	2.83976	1	1	1	493	54.478	6.9	98.3	92.8	91	98.2	107.6	112.2	94.0333	106	1.12726	0.0624193
Q9BUR5	APOO	MICOS complex subunit MIC26 OS=Homo sapiens GN=APOO PE=1 SV=1	26.7677	5	8	5	198	22.271	9.13	98.7	95.8	87.6	102.7	105.5	109.7	94.0333	105.967	1.12691	0.0375744
Q9P2G1	ANKIB1	Ankyrin repeat and IBR domain-containing protein 1 OS=Homo sapiens GN=ANKIB1 PE=1 SV=3	3.21396	3	4	3	1089	121.924	5.11	88	85.7	108.4	110.2	104.2	103.5	94.0333	105.967	1.12691	0.187766
A0A024R9Q1	THBS1	Thrombospondin 1, isoform CRA_a OS=Homo sapiens GN=THBS1 PE=4 SV=1	1.62393	2	2	1	1170	129.27	4.94	115.9	74.7	91.5	110.3	101.9	105.7	94.0333	105.967	1.12691	0.383554
P48454	PPP3CC	Serine/threonine-protein phosphatase 2B catalytic subunit gamma isoform OS=Homo sapiens GN=PPP3CC PE=1 SV=3	7.61719	4	16	1	512	58.092	6.98	91	108.4	82.7	92.7	115.4	109.7	94.0333	105.933	1.12655	0.307729
F2YGU2	NR2C2	Nuclear receptor subfamily 2, group C, member 2, isoform CRA_a OS=Homo sapiens GN=NR2C2 PE=2 SV=1	1.95122	1	1	1	615	67.302	6.28	99.3	88.6	94.2	105.4	109.3	103.1	94.0333	105.933	1.12655	0.029289
Q8IYB7	DIS3L2	DIS3-like exonuclease 2 OS=Homo sapiens GN=DIS3L2 PE=1 SV=4	4.18079	4	5	4	885	99.216	6.1	91.8	93.5	96.9	106.9	106.8	104.2	94.0667	105.967	1.12651	0.00239336
A0A024R136	RACGAP1	Rac GTPase activating protein 1, isoform CRA_a OS=Homo sapiens GN=RACGAP1 PE=4 SV=1	22.4684	10	11	10	632	70.982	8.88	95	94.1	93.1	106.6	103.3	107.9	94.0667	105.933	1.12615	0.00129574
B5BU33	LIMK2	LIM domain kinase 2 isoform 2a OS=Homo sapiens GN=LIMK2 PE=2 SV=1	7.21003	3	3	3	638	72.157	7.2	97.9	93.8	90.5	116.7	101.2	99.9	94.0667	105.933	1.12615	0.110429
V9HWC5	HEL-S-36	Epididymis secretory protein Li 36 OS=Homo sapiens GN=HEL-S-36 PE=2 SV=1	55.5556	14	29	10	270	31.786	6.55	93.7	95.3	93.3	103.4	107.9	106.5	94.1	105.933	1.12575	0.00127051
O94832	MYO1D	Unconventional myosin-Id OS=Homo sapiens GN=MYO1D PE=1 SV=2	32.008	27	46	27	1006	116.129	9.39	93.7	92.5	96.1	105.4	106.7	105.6	94.1	105.9	1.1254	0.000479819
A8K3Q3		cDNA FLJ78230 OS=Homo sapiens PE=2 SV=1	4	1	1	1	425	48.078	8.82	105.5	94.2	82.6	93.6	123.1	101	94.1	105.9	1.1254	0.345958
A0A0S2Z462	AGFG1	ArfGAP with FG repeats 1 isoform 2 (Fragment) OS=Homo sapiens GN=AGFG1 PE=2 SV=1	16.2791	8	9	7	602	62.561	8.56	95.1	97.9	89.3	102.4	103.4	111.9	94.1	105.9	1.1254	0.0400396
Q4VC00	MAN2B2	Alpha-mannosidase OS=Homo sapiens GN=MAN2B2 PE=2 SV=1	1.58573	1	2	1	1009	113.917	7.31	104.9	101.1	76.3	108.4	103.7	105.6	94.1	105.9	1.1254	0.263172
O00258	WRB	Tail-anchored protein insertion receptor WRB OS=Homo sapiens GN=WRB PE=1 SV=2	8.04598	1	1	1	174	19.767	9.67	100.5	76.6	105.2	110.4	100.4	106.9	94.1	105.9	1.1254	0.274487
H0YDF9	SCRIB	Protein scribble homolog (Fragment) OS=Homo sapiens GN=SCRIB PE=1 SV=1	63.5714	6	8	1	140	14.857	4.83	88.4	101.2	92.7	111	94.5	112.2	94.1	105.9	1.1254	0.159475
D3DU51	PIGQ	Phosphatidylinositol glycan, class Q, isoform CRA_a OS=Homo sapiens GN=PIGQ PE=4 SV=1	2.5	1	1	1	760	84.115	8.16	103.5	90.3	88.5	98.9	98.5	120.3	94.1	105.9	1.1254	0.242623
O43808	SLC25A17	Peroxisomal membrane protein PMP34 OS=Homo sapiens GN=SLC25A17 PE=1 SV=1	2.9316	1	1	1	307	34.545	10.08	98.5	94	89.8	109.5	93.9	114.2	94.1	105.867	1.12504	0.150581
Q9UHW5	GPN3	GPN-loop GTPase 3 OS=Homo sapiens GN=GPN3 PE=1 SV=2	6.33803	1	1	1	284	32.74	4.5	104.1	87.9	90.3	93.3	108	116.3	94.1	105.867	1.12504	0.234268
Q9Y232	CDYL	Chromodomain Y-like protein OS=Homo sapiens GN=CDYL PE=1 SV=2	9.86622	3	4	3	598	66.44	9.45	92.4	91.8	98.2	113.7	97.8	106.2	94.1333	105.9	1.125	0.0792527
E5KQF6	NR3C1	Glucocorticoid receptor OS=Homo sapiens GN=NR3C1 PE=3 SV=1	3.85604	2	2	2	778	85.761	6.49	83.2	104.8	94.4	113.9	110.3	93.5	94.1333	105.9	1.125	0.25466
A0A0K2GN21	BCKDHB	BCKDHB protein OS=Homo sapiens GN=BCKDHB PE=4 SV=1	11.7347	4	5	4	392	43.094	6.61	89.1	99.3	94	97	103.8	116.8	94.1333	105.867	1.12465	0.145954
Q9Y6R4	MAP3K4	Mitogen-activated protein kinase kinase kinase 4 OS=Homo sapiens GN=MAP3K4 PE=1 SV=2	1.24378	2	2	1	1608	181.57	6.32	93.7	84.4	104.3	106.1	109.3	102.2	94.1333	105.867	1.12465	0.126957
Q9BUR4	WRAP53	Telomerase Cajal body protein 1 OS=Homo sapiens GN=WRAP53 PE=1 SV=1	8.39416	3	3	3	548	59.272	4.58	97.7	94.5	90.2	117.5	102.1	97.9	94.1333	105.833	1.12429	0.138809
G5D8J3	COX2	Cytochrome c oxidase subunit 2 OS=Homo sapiens GN=COX2 PE=3 SV=1	27.7533	6	35	1	227	25.543	4.89	88.6	130.3	63.6	80.9	141.2	95.4	94.1667	105.833	1.12389	0.68384
A5YM43	PHC3	PHC3 protein OS=Homo sapiens GN=PHC3 PE=2 SV=1	4.06918	2	3	1	983	106.125	6.62	95.2	105.8	81.5	120.1	102.7	94.7	94.1667	105.833	1.12389	0.319844
Q7Z6J9	TSEN54	tRNA-splicing endonuclease subunit Sen54 OS=Homo sapiens GN=TSEN54 PE=1 SV=3	4.94297	2	2	2	526	58.783	7.91	92.9	94.1	95.5	107.5	109.1	100.9	94.1667	105.833	1.12389	0.0112152
Q92558	WASF1	Wiskott-Aldrich syndrome protein family member 1 OS=Homo sapiens GN=WASF1 PE=1 SV=1	10.1968	4	4	4	559	61.614	6.46	112.5	86.8	83.2	98.1	102.8	116.6	94.1667	105.833	1.12389	0.339509
Q8N357	SLC35F6	Solute carrier family 35 member F6 OS=Homo sapiens GN=SLC35F6 PE=1 SV=1	3.2345	1	1	1	371	40.188	6.93	90.6	76.9	115	119.6	80.7	117.2	94.1667	105.833	1.12389	0.525842
A8K3X2	TARBP2	RISC-loading complex subunit TARBP2 OS=Homo sapiens GN=TARBP2 PE=2 SV=1	9.56284	2	2	2	366	38.989	6.54	96.9	95.5	90.1	107.3	108.1	102.1	94.1667	105.833	1.12389	0.0140556
Q9UMX1	SUFU	Suppressor of fused homolog OS=Homo sapiens GN=SUFU PE=1 SV=2	2.89256	1	1	1	484	53.913	5.33	103.3	89.8	89.4	97	99.7	120.8	94.1667	105.833	1.12389	0.255656
A0A140VJQ6		Oxysterol-binding protein OS=Homo sapiens PE=2 SV=1	4.55154	3	5	3	747	83.591	7.06	100.2	91.9	90.5	110.7	104.3	102.5	94.2	105.833	1.1235	0.0411915
A8K6A0		cDNA FLJ76864, highly similar to Homo sapiens homocysteine-inducible, endoplasmic reticulumstress-inducible, ubiquitin-like domain member 1 (HERPUD1), mRNA OS=Homo sapiens PE=2 SV=1	2.04604	1	1	1	391	43.694	5.12	89.1	90.3	103.2	118.8	98.1	100.6	94.2	105.833	1.1235	0.21639
Q13432	UNC119	Protein unc-119 homolog A OS=Homo sapiens GN=UNC119 PE=1 SV=1	8.75	2	2	1	240	26.945	6.42	101.4	98.6	82.6	95.6	98.8	123	94.2	105.8	1.12314	0.329025
A0A024R219	ZA20D2	Zinc finger, A20 domain containing 2, isoform CRA_a OS=Homo sapiens GN=ZA20D2 PE=4 SV=1	13.1455	2	2	1	213	23.117	8.51	97.7	83.3	101.6	81.4	105.6	130.4	94.2	105.8	1.12314	0.487916
A0A087WVI9	HNRNPU	Heterogeneous nuclear ribonucleoprotein U (Fragment) OS=Homo sapiens GN=HNRNPU PE=4 SV=1	18.6047	1	1	1	43	4.857	10.26	97.9	85.8	98.9	119.2	107	91.2	94.2	105.8	1.12314	0.272909
Q9NUD5	ZCCHC3	Zinc finger CCHC domain-containing protein 3 OS=Homo sapiens GN=ZCCHC3 PE=1 SV=1	8.66337	3	3	3	404	43.591	8.53	94.6	93.1	94.9	105.8	102.1	109.5	94.2	105.8	1.12314	0.00627724
O14732	IMPA2	Inositol monophosphatase 2 OS=Homo sapiens GN=IMPA2 PE=1 SV=1	3.125	1	1	1	288	31.301	6.61	90.1	84.4	108.1	106.9	106.8	103.7	94.2	105.8	1.12314	0.183357
E7EUN2	AGAP1	Arf-GAP with GTPase, ANK repeat and PH domain-containing protein 1 OS=Homo sapiens GN=AGAP1 PE=1 SV=1	3.55472	2	2	1	1069	116.547	8.72	95.3	96.1	91.2	105.7	112	99.6	94.2	105.767	1.12279	0.0409473
Q96PU5	NEDD4L	E3 ubiquitin-protein ligase NEDD4-like OS=Homo sapiens GN=NEDD4L PE=1 SV=2	8.20513	6	6	6	975	111.862	5.82	98.6	92.7	91.3	106	109.9	101.4	94.2	105.767	1.12279	0.0253173
P13929	ENO3	Beta-enolase OS=Homo sapiens GN=ENO3 PE=1 SV=5	19.8157	6	50	2	434	46.957	7.71	100.4	100.6	81.6	102.9	103.1	111.2	94.2	105.733	1.12243	0.16839
Q53FT3	HIKESHI	Protein Hikeshi OS=Homo sapiens GN=HIKESHI PE=1 SV=2	4.56853	1	2	1	197	21.614	5.45	100.3	95.2	87.2	107.4	106.6	103.3	94.2333	105.767	1.12239	0.0453053
A0A0A0MR05	MLST8	Target of rapamycin complex subunit LST8 OS=Homo sapiens GN=MLST8 PE=1 SV=1	3.36391	1	1	1	327	36.017	6.64	116.5	82.7	83.5	105.1	108.4	103.8	94.2333	105.767	1.12239	0.362062
Q00613	HSF1	Heat shock factor protein 1 OS=Homo sapiens GN=HSF1 PE=1 SV=1	3.96975	1	1	1	529	57.225	5.19	96.9	92.2	93.6	106.7	102.5	108.1	94.2333	105.767	1.12239	0.00617215
B2R848		cDNA, FLJ93738, highly similar to Homo sapiens thymine-DNA glycosylase (TDG), mRNA OS=Homo sapiens PE=2 SV=1	12.1951	4	6	4	410	45.952	6.99	101.4	85.4	96	104.2	102.1	110.9	94.2667	105.733	1.12164	0.100806
Q9Y5R2	MMP24	Matrix metalloproteinase-24 OS=Homo sapiens GN=MMP24 PE=2 SV=1	1.70543	1	1	1	645	73.185	9.23	99.1	99.3	84.4	107.2	89	121	94.2667	105.733	1.12164	0.336098
V9HW91	HEL-S-8a	Epididymis secretory sperm binding protein Li 8a OS=Homo sapiens GN=HEL-S-8a PE=2 SV=1	42.029	8	17	8	276	30.589	7.21	93.7	96.7	92.4	105.3	106.9	105	94.2667	105.733	1.12164	0.00122092
Q96D05	C10orf35	Uncharacterized protein C10orf35 OS=Homo sapiens GN=C10orf35 PE=1 SV=1	10.7438	1	1	1	121	13.23	11.58	102.7	87.7	92.4	98.8	100.8	117.5	94.2667	105.7	1.12129	0.197239
Q96M27	PRRC1	Protein PRRC1 OS=Homo sapiens GN=PRRC1 PE=1 SV=1	25.3933	9	15	9	445	46.672	5.83	93.6	97.1	92.2	102.1	106.4	108.7	94.3	105.733	1.12124	0.00916293
P08727	KRT19	Keratin, type I cytoskeletal 19 OS=Homo sapiens GN=KRT19 PE=1 SV=4	66	28	72	21	400	44.079	5.14	95.6	88.8	98.5	109.5	101.5	106.1	94.3	105.7	1.12089	0.0366775
Q96K17	BTF3L4	Transcription factor BTF3 homolog 4 OS=Homo sapiens GN=BTF3L4 PE=1 SV=1	37.3418	5	13	5	158	17.26	6.35	96.7	92	94.2	105.1	109.3	102.6	94.3	105.667	1.12054	0.00880198
B0QZ18	CPNE1	Copine-1 OS=Homo sapiens GN=CPNE1 PE=1 SV=1	12.3616	7	7	7	542	59.68	6.04	92.4	94.8	95.7	104.7	101.4	110.9	94.3	105.667	1.12054	0.0183298
E3Q0X1	HLA-B	MHC class I antigen (Fragment) OS=Homo sapiens GN=HLA-B PE=3 SV=1	20.1465	4	6	2	273	31.711	5.82	100.4	91.4	91.1	101.8	112.4	102.8	94.3	105.667	1.12054	0.0670064
Q14147	DHX34	Probable ATP-dependent RNA helicase DHX34 OS=Homo sapiens GN=DHX34 PE=1 SV=2	13.9983	11	14	11	1143	128.04	7.56	93.3	90.3	99.4	120.8	97.7	98.6	94.3333	105.7	1.12049	0.229117
Q14566	MCM6	DNA replication licensing factor MCM6 OS=Homo sapiens GN=MCM6 PE=1 SV=1	49.6955	38	78	38	821	92.831	5.41	93.1	93.8	96.1	103	107.6	106.4	94.3333	105.667	1.12014	0.00234733
Q7L576	CYFIP1	Cytoplasmic FMR1-interacting protein 1 OS=Homo sapiens GN=CYFIP1 PE=1 SV=1	24.8204	27	43	5	1253	145.089	6.9	98.1	92.2	92.7	106.1	105.9	105	94.3333	105.667	1.12014	0.00411324
A0A068W6H0	BCAM	Basal cell adhesion molecule (Lutheran blood group) OS=Homo sapiens GN=BCAM PE=4 SV=1	11.7834	5	5	5	628	67.444	5.9	88.7	83.7	110.6	115.3	96.8	104.8	94.3333	105.633	1.11979	0.315045
Q5H9L2	TCEAL5	Transcription elongation factor A protein-like 5 OS=Homo sapiens GN=TCEAL5 PE=1 SV=1	4.36893	1	2	1	206	23.293	4.81	99.7	92.9	90.4	103.9	106.6	106.4	94.3333	105.633	1.11979	0.0178193
P07305	H1F0	Histone H1.0 OS=Homo sapiens GN=H1F0 PE=1 SV=3	30.9278	8	41	8	194	20.85	10.84	91	91.4	100.7	104.5	108.3	104.1	94.3667	105.633	1.11939	0.0306335
O95396	MOCS3	Adenylyltransferase and sulfurtransferase MOCS3 OS=Homo sapiens GN=MOCS3 PE=1 SV=1	13.0435	4	5	4	460	49.638	6.21	101.3	89.9	91.9	106.1	107.7	103.1	94.3667	105.633	1.11939	0.0402131
P15291	B4GALT1	Beta-1,4-galactosyltransferase 1 OS=Homo sapiens GN=B4GALT1 PE=1 SV=5	7.78894	2	3	2	398	43.892	8.65	93.2	87.4	102.5	120.9	104.6	91.4	94.3667	105.633	1.11939	0.30559
D4PHA4	GPBP1	GC-rich promoter binding protein 1, isoform CRA_c OS=Homo sapiens GN=GPBP1 PE=1 SV=1	3.85396	1	1	1	493	55.492	7.47	98.6	97	87.5	93.3	115.4	108.2	94.3667	105.633	1.11939	0.201169
Q8NEN9	PDZD8	PDZ domain-containing protein 8 OS=Homo sapiens GN=PDZD8 PE=1 SV=1	2.16638	2	2	2	1154	128.483	6.09	97	93.1	93	103.7	104.7	108.4	94.3667	105.6	1.11904	0.00445171
Q9HCE9	ANO8	Anoctamin-8 OS=Homo sapiens GN=ANO8 PE=1 SV=3	1.13636	1	1	1	1232	135.949	5.82	98	79.6	105.6	119.1	101.7	96.1	94.4	105.633	1.119	0.339604
Q96PM9	ZNF385A	Zinc finger protein 385A OS=Homo sapiens GN=ZNF385A PE=1 SV=2	2.84974	1	1	1	386	40.428	9.86	107.7	90.7	84.8	107.8	97.5	111.6	94.4	105.633	1.119	0.23555
E9PGC8	MAP1A	Microtubule-associated protein 1A OS=Homo sapiens GN=MAP1A PE=1 SV=1	5.98487	13	20	11	3041	331.055	4.93	97.9	92	93.3	108.9	103.9	104	94.4	105.6	1.11864	0.0100265
Q9H477	RBKS	Ribokinase OS=Homo sapiens GN=RBKS PE=1 SV=1	16.1491	4	5	4	322	34.121	5.05	94.5	83.7	105	115.7	99.1	102	94.4	105.6	1.11864	0.234141
A0A024R1G3	MB	Myoglobin OS=Homo sapiens GN=MB PE=3 SV=1	33.1325	4	7	4	166	18.501	7.55	95.7	96.1	91.4	104.1	104.9	107.8	94.4	105.6	1.11864	0.00396914
Q8NCN4	RNF169	E3 ubiquitin-protein ligase RNF169 OS=Homo sapiens GN=RNF169 PE=1 SV=2	3.9548	2	2	2	708	77.147	9.1	94	94	95.2	109.9	88.8	118	94.4	105.567	1.11829	0.269204
Q6P2C8	MED27	Mediator of RNA polymerase II transcription subunit 27 OS=Homo sapiens GN=MED27 PE=1 SV=1	11.8971	3	4	3	311	35.409	9.31	95.4	89.4	98.4	117.9	92.8	106	94.4	105.567	1.11829	0.221428
P12268	IMPDH2	Inosine-5'-monophosphate dehydrogenase 2 OS=Homo sapiens GN=IMPDH2 PE=1 SV=2	56.6148	26	77	1	514	55.77	6.9	95.3	97.9	90.1	105.7	101.8	109.2	94.4333	105.567	1.1179	0.0237605
A0A0G2JMX7	MAPT	Microtubule-associated protein OS=Homo sapiens GN=MAPT PE=1 SV=1	15.2062	7	13	2	776	80.866	7.11	98.1	99	86.2	104.4	103.5	108.8	94.4333	105.567	1.1179	0.0661522
Q8TF74	WIPF2	WAS/WASL-interacting protein family member 2 OS=Homo sapiens GN=WIPF2 PE=1 SV=1	7.5	2	2	2	440	46.26	10.93	90.3	95.7	97.3	102.5	111.1	103.1	94.4333	105.567	1.1179	0.0331675
A0A024RCR2	GNL1	Guanine nucleotide binding protein-like 1, isoform CRA_a OS=Homo sapiens GN=GNL1 PE=4 SV=1	33.2784	18	29	18	607	68.619	5.8	94.5	95.8	93	106	104.9	105.7	94.4333	105.533	1.11754	0.000220455
Q13740	ALCAM	CD166 antigen OS=Homo sapiens GN=ALCAM PE=1 SV=2	28.988	13	22	13	583	65.061	6.25	91	96	96.4	105.9	105.2	105.5	94.4667	105.533	1.11715	0.00319263
Q6LAP8		Mitochondrial citrate transport protein (Fragment) OS=Homo sapiens PE=3 SV=1	35.5346	10	21	10	318	34.765	9.89	102.4	88.6	92.4	106.8	101.9	107.9	94.4667	105.533	1.11715	0.0701517
Q8WXD2	SCG3	Secretogranin-3 OS=Homo sapiens GN=SCG3 PE=1 SV=3	12.3932	5	6	5	468	52.973	5.03	95.9	92.3	95.2	107.7	107.6	101.3	94.4667	105.533	1.11715	0.00975499
H0YEH1	PICALM	Phosphatidylinositol-binding clathrin assembly protein (Fragment) OS=Homo sapiens GN=PICALM PE=1 SV=1	24.026	4	7	1	308	32.185	8.31	104.2	92.8	86.4	82.1	107.5	127	94.4667	105.533	1.11715	0.473545
P36405	ARL3	ADP-ribosylation factor-like protein 3 OS=Homo sapiens GN=ARL3 PE=1 SV=2	68.6813	10	22	10	182	20.443	7.24	99.9	95.7	87.8	105.3	106.5	104.8	94.4667	105.533	1.11715	0.036612
Q9NTM9	CUTC	Copper homeostasis protein cutC homolog OS=Homo sapiens GN=CUTC PE=1 SV=1	16.4835	3	4	3	273	29.322	8.18	101.2	98.4	83.9	101.1	112	103.5	94.5	105.533	1.11675	0.154728
Q9UH03	SEPT3	Neuronal-specific septin-3 OS=Homo sapiens GN=SEPT3 PE=1 SV=3	17.5978	5	7	5	358	40.678	7.2	99.9	97.4	86.2	102.3	107.2	107.1	94.5	105.533	1.11675	0.0707988
A0A0S2Z2Z6	ANXA6	Annexin (Fragment) OS=Homo sapiens GN=ANXA6 PE=2 SV=1	51.8574	31	55	1	673	75.826	5.6	88.4	102.6	92.5	100	122.5	94	94.5	105.5	1.1164	0.317795
Q8WYQ5	DGCR8	Microprocessor complex subunit DGCR8 OS=Homo sapiens GN=DGCR8 PE=1 SV=1	3.36352	2	2	2	773	85.991	5.95	101.9	92.9	88.7	107	105.8	103.7	94.5	105.5	1.1164	0.0517829
Q8N697	SLC15A4	Solute carrier family 15 member 4 OS=Homo sapiens GN=SLC15A4 PE=1 SV=1	2.42634	1	1	1	577	61.993	9	93.6	92.7	97.2	109.2	95.1	112.1	94.5	105.467	1.11605	0.113424
Q5T1C6	THEM4	Acyl-coenzyme A thioesterase THEM4 OS=Homo sapiens GN=THEM4 PE=1 SV=1	25	5	6	5	240	27.112	8.28	94.7	88.6	100.3	105.4	108.7	102.4	94.5333	105.5	1.11601	0.0460245
H7BYT1	CSNK1D	Casein kinase I isoform delta OS=Homo sapiens GN=CSNK1D PE=1 SV=2	14.0515	5	6	1	427	49.033	9.94	95.9	93.2	94.5	108	120.8	87.6	94.5333	105.467	1.11566	0.322662
Q8IX03	WWC1	Protein KIBRA OS=Homo sapiens GN=WWC1 PE=1 SV=1	2.60557	2	2	2	1113	125.223	5.85	99.4	96.2	88	106.5	95.6	114.3	94.5333	105.467	1.11566	0.162648
Q4L233	FREP1	Brain-specific protein p25 alpha, isoform CRA_b OS=Homo sapiens GN=FREP1 PE=2 SV=1	13.242	2	2	2	219	23.679	9.44	95.5	91.2	96.9	106.2	101.8	108.3	94.5333	105.433	1.1153	0.0132639
P28288	ABCD3	ATP-binding cassette sub-family D member 3 OS=Homo sapiens GN=ABCD3 PE=1 SV=1	29.8938	17	35	17	659	75.428	9.36	93.2	92.9	97.6	106.2	105.9	104.2	94.5667	105.433	1.11491	0.00270209
S4R445	FXYD3	FXYD domain-containing ion transport regulator 3 OS=Homo sapiens GN=FXYD3 PE=1 SV=1	16.3793	1	3	1	116	12.422	7.81	96.7	96.9	90.1	119.7	106.8	89.8	94.5667	105.433	1.11491	0.291096
B2RBH6		cDNA, FLJ95513, highly similar to Homo sapiens cyclin fold protein 1 (CFP1), mRNA OS=Homo sapiens PE=2 SV=1	5.8651	2	2	2	341	39.229	7.18	101	89.7	93	109.9	111.3	95	94.5667	105.4	1.11456	0.155577
Q15172	PPP2R5A	Serine/threonine-protein phosphatase 2A 56 kDa regulatory subunit alpha isoform OS=Homo sapiens GN=PPP2R5A PE=1 SV=1	11.3169	4	5	4	486	56.158	6.71	100.5	81.1	102.2	104.5	121.1	90.7	94.6	105.433	1.11452	0.384033
Q7Z6E9	RBBP6	E3 ubiquitin-protein ligase RBBP6 OS=Homo sapiens GN=RBBP6 PE=1 SV=1	4.52009	7	8	7	1792	201.442	9.64	95.6	93.5	94.7	102.2	110.5	103.5	94.6	105.4	1.11416	0.0151216
Q7Z4H7	HAUS6	HAUS augmin-like complex subunit 6 OS=Homo sapiens GN=HAUS6 PE=1 SV=2	5.13089	3	3	3	955	108.553	6.47	101	95.4	87.4	103.3	109.1	103.8	94.6	105.4	1.11416	0.0684599
P40925	MDH1	Malate dehydrogenase, cytoplasmic OS=Homo sapiens GN=MDH1 PE=1 SV=4	49.7006	17	85	17	334	36.403	7.36	93.6	97.3	92.9	103.3	108.7	104.1	94.6	105.367	1.11381	0.00765567
A0JNV5	ZFP28	Zinc finger protein 28 homolog (Mouse) OS=Homo sapiens GN=ZFP28 PE=2 SV=1	5.41475	4	9	1	868	98.656	9.32	100.4	91.2	92.2	93.1	100.6	122.4	94.6	105.367	1.11381	0.309506
O60739	EIF1B	Eukaryotic translation initiation factor 1b OS=Homo sapiens GN=EIF1B PE=1 SV=2	65.4867	7	27	1	113	12.816	7.37	101.7	96	86.2	92.6	111.6	112	94.6333	105.4	1.11377	0.241593
Q86TP1	PRUNE	Protein prune homolog OS=Homo sapiens GN=PRUNE PE=1 SV=2	9.49227	4	5	4	453	50.168	5.5	94.8	95.2	93.9	103.2	114.5	98.5	94.6333	105.4	1.11377	0.086658
B7Z8W8		Reticulon OS=Homo sapiens PE=2 SV=1	8.43023	5	8	1	1032	112.513	4.96	106.4	96.9	80.6	100.6	104.9	110.7	94.6333	105.4	1.11377	0.253631
O00161	SNAP23	Synaptosomal-associated protein 23 OS=Homo sapiens GN=SNAP23 PE=1 SV=1	59.7156	9	14	9	211	23.34	5.01	96.5	91.6	95.8	105	105	106.1	94.6333	105.367	1.11342	0.00241418
B3KY86		cDNA FLJ16043 fis, clone BRCAN2028355, highly similar to Calcium/calmodulin-dependent protein kinasetype II gamma chain (EC 2.7.11.17) OS=Homo sapiens PE=2 SV=1	12.6957	6	14	3	575	63.759	7.03	109.3	89.7	84.9	104.4	101.1	110.6	94.6333	105.367	1.11342	0.249102
A8MXV4	NUDT19	Nucleoside diphosphate-linked moiety X motif 19 OS=Homo sapiens GN=NUDT19 PE=1 SV=1	38.1333	7	8	7	375	42.207	7.64	103.5	99.9	80.5	98	113.7	104.4	94.6333	105.367	1.11342	0.273978
A7BI36	RRBP1	p180/ribosome receptor OS=Homo sapiens GN=RRBP1 PE=2 SV=2	50.7792	38	55	38	1540	165.649	8.97	97.2	91.5	95.2	107.3	105.1	103.7	94.6333	105.367	1.11342	0.00552426
Q76LA1	CSTB	CSTB protein OS=Homo sapiens GN=CSTB PE=2 SV=1	88.7755	6	25	6	98	11.133	7.56	101.4	90.7	91.9	108.5	100.5	107.2	94.6667	105.4	1.11338	0.0627297
Q5T7V8	GORAB	RAB6-interacting golgin OS=Homo sapiens GN=GORAB PE=1 SV=1	8.12183	2	2	2	394	44.965	7.08	99.5	90.3	94.2	100.7	100.9	114.5	94.6667	105.367	1.11303	0.113065
A0A024RAD2	TMCO4	Transmembrane and coiled-coil domains 4, isoform CRA_b OS=Homo sapiens GN=TMCO4 PE=4 SV=1	6.2069	1	1	1	580	62.372	5.95	91.1	115.7	77.2	95.8	125.8	94.3	94.6667	105.3	1.11232	0.52352
Q8IV50	LYSMD2	LysM and putative peptidoglycan-binding domain-containing protein 2 OS=Homo sapiens GN=LYSMD2 PE=1 SV=1	3.25581	1	1	1	215	23.449	5.35	88.5	88.7	106.9	129.8	91.3	94.9	94.7	105.333	1.11228	0.481275
B2R5B6		Histone H2A OS=Homo sapiens PE=2 SV=1	40.7692	7	68	1	130	14.129	10.9	89.6	90.8	103.7	107.7	97.1	111.1	94.7	105.3	1.11193	0.161244
P35080	PFN2	Profilin-2 OS=Homo sapiens GN=PFN2 PE=1 SV=3	48.5714	8	26	4	140	15.036	6.99	95.1	100	89	105.1	97.4	113.4	94.7	105.3	1.11193	0.131804
Q15628	TRADD	Tumor necrosis factor receptor type 1-associated DEATH domain protein OS=Homo sapiens GN=TRADD PE=1 SV=2	11.5385	3	3	3	312	34.226	6.27	94.4	96.5	93.2	101.6	107	107.3	94.7	105.3	1.11193	0.00709817
E7EQN9	INPP4B	Type II inositol 3,4-bisphosphate 4-phosphatase OS=Homo sapiens GN=INPP4B PE=1 SV=1	3.09168	2	2	2	938	105.893	6.01	97.1	87.5	99.5	112.7	96.7	106.5	94.7	105.3	1.11193	0.14824
P41227	NAA10	N-alpha-acetyltransferase 10 OS=Homo sapiens GN=NAA10 PE=1 SV=1	45.1064	9	13	9	235	26.442	5.64	97.3	93.5	93.3	103.3	105.7	106.8	94.7	105.267	1.11158	0.00313443
Q13509	TUBB3	Tubulin beta-3 chain OS=Homo sapiens GN=TUBB3 PE=1 SV=2	55.7778	21	349	5	450	50.4	4.93	106.3	99.8	78.1	94.6	115.7	105.5	94.7333	105.267	1.11119	0.371667
Q9BRA2	TXNDC17	Thioredoxin domain-containing protein 17 OS=Homo sapiens GN=TXNDC17 PE=1 SV=1	44.7154	5	17	5	123	13.932	5.52	99.7	92.7	91.8	106.2	101.8	107.8	94.7333	105.267	1.11119	0.0266309
Q5T8D3	ACBD5	Acyl-CoA-binding domain-containing protein 5 OS=Homo sapiens GN=ACBD5 PE=1 SV=1	27.1536	12	18	12	534	60.054	5.33	96.5	92.1	95.6	103	102.5	110.3	94.7333	105.267	1.11119	0.0210481
P09668	CTSH	Pro-cathepsin H OS=Homo sapiens GN=CTSH PE=1 SV=4	19.7015	5	6	5	335	37.369	8.07	99.8	95.6	88.8	102.3	108.9	104.6	94.7333	105.267	1.11119	0.0481245
Q4VCS5	AMOT	Angiomotin OS=Homo sapiens GN=AMOT PE=1 SV=1	2.30627	2	3	2	1084	118.013	7.64	96	89.3	98.9	106.2	91.7	117.9	94.7333	105.267	1.11119	0.262992
A0A024R438	ATG9A	ATG9 autophagy related 9 homolog A (S. cerevisiae), isoform CRA_a OS=Homo sapiens GN=ATG9A PE=4 SV=1	4.17163	3	5	3	839	94.387	6.67	97.3	94.9	92	101.3	112.8	101.6	94.7333	105.233	1.11084	0.0618614
A0A024RCN4	ZNF187	Zinc finger and SCAN domain-containing protein 26 OS=Homo sapiens GN=ZNF187 PE=1 SV=1	2.08768	1	1	1	479	55.318	8.06	108.5	84.2	91.5	112	93.4	110.3	94.7333	105.233	1.11084	0.323424
V9HW48	HEL-S-115	SH3 domain-binding glutamic acid-rich-like protein OS=Homo sapiens GN=HEL-S-115 PE=2 SV=1	67.5439	8	15	8	114	12.766	5.25	95.5	94	94.8	103.9	108.7	103.1	94.7667	105.233	1.11045	0.0043676
Q9BZ95	WHSC1L1	Histone-lysine N-methyltransferase NSD3 OS=Homo sapiens GN=WHSC1L1 PE=1 SV=1	5.49756	7	7	6	1437	161.509	8.21	94.8	88.6	100.9	113.1	100.5	102.1	94.7667	105.233	1.11045	0.120477
Q562M3	ACT	Actin-like protein (Fragment) OS=Homo sapiens GN=ACT PE=4 SV=1	57.2816	3	115	1	103	11.529	6.68	89.2	102.7	92.4	93.8	111.8	110.1	94.7667	105.233	1.11045	0.211087
P18085	ARF4	ADP-ribosylation factor 4 OS=Homo sapiens GN=ARF4 PE=1 SV=3	64.4444	10	71	6	180	20.498	7.14	103.5	89.9	90.9	105.8	104.1	105.8	94.7667	105.233	1.11045	0.0766602
A8K6K7		Glycogen [starch] synthase OS=Homo sapiens PE=2 SV=1	14.9254	11	21	8	737	83.761	6.18	93.5	94.9	95.9	102.1	101.5	112.1	94.7667	105.233	1.11045	0.0405731
Q15386	UBE3C	Ubiquitin-protein ligase E3C OS=Homo sapiens GN=UBE3C PE=1 SV=3	22.53	19	27	19	1083	123.844	6.71	95.5	94.6	94.2	107.7	105.1	102.8	94.7667	105.2	1.11009	0.00206363
P25311	AZGP1	Zinc-alpha-2-glycoprotein OS=Homo sapiens GN=AZGP1 PE=1 SV=2	5.36913	1	1	1	298	34.237	6.05	91.9	109.9	82.5	91.9	121.1	102.6	94.7667	105.2	1.11009	0.423659
Q9H7E2	TDRD3	Tudor domain-containing protein 3 OS=Homo sapiens GN=TDRD3 PE=1 SV=1	2.76498	1	1	1	651	73.14	9.23	90.6	94.4	99.3	97.7	121.2	96.7	94.7667	105.2	1.11009	0.281665
Q5VV42	CDKAL1	Threonylcarbamoyladenosine tRNA methylthiotransferase OS=Homo sapiens GN=CDKAL1 PE=1 SV=1	20.8981	9	10	9	579	65.07	7.46	97.7	91.3	95.4	105.2	100.3	110.2	94.8	105.233	1.11006	0.0378804
B2RCP3		cDNA, FLJ96188, highly similar to Homo sapiens kinesin family member 5A (KIF5A), mRNA OS=Homo sapiens PE=2 SV=1	14.0504	12	33	2	1032	117.334	5.9	95.4	99.6	89.4	120.1	92	103.5	94.8	105.2	1.1097	0.296829
V9HWH9	HEL-S-43	Protein S100 OS=Homo sapiens GN=HEL-S-43 PE=2 SV=1	43.8095	4	28	4	105	11.733	7.12	100.5	100.4	83.5	103.6	106.9	105.1	94.8	105.2	1.1097	0.14371
I3L3Q4	GLOD4	Glyoxalase domain-containing protein 4 (Fragment) OS=Homo sapiens GN=GLOD4 PE=1 SV=1	59.0308	13	35	1	227	25.484	7.01	92.5	97.1	94.8	101.9	100.3	113.4	94.8	105.2	1.1097	0.0744021
Q9BZV1	UBXN6	UBX domain-containing protein 6 OS=Homo sapiens GN=UBXN6 PE=1 SV=1	22.449	6	9	6	441	49.723	6.89	98	87	99.4	117.5	101.9	96.2	94.8	105.2	1.1097	0.236616
Q14997	PSME4	Proteasome activator complex subunit 4 OS=Homo sapiens GN=PSME4 PE=1 SV=2	5.58871	8	10	8	1843	211.199	6.9	95.4	93.7	95.3	106.5	106.7	102.3	94.8	105.167	1.10935	0.00251623
Q6ZMU0		Delta-aminolevulinic acid dehydratase OS=Homo sapiens PE=2 SV=1	11.9777	3	4	3	359	39.025	7.65	104.2	86.4	93.8	108.3	107	100.2	94.8	105.167	1.10935	0.145277
P30044	PRDX5	Peroxiredoxin-5, mitochondrial OS=Homo sapiens GN=PRDX5 PE=1 SV=4	55.6075	9	46	9	214	22.073	8.7	98.1	94.9	91.5	105.5	105.7	104.4	94.8333	105.2	1.10931	0.00599796
Q6IA69	NADSYN1	Glutamine-dependent NAD(+) synthetase OS=Homo sapiens GN=NADSYN1 PE=1 SV=3	2.9745	2	2	2	706	79.234	6.44	96.8	94.6	93.1	95.5	103.8	116.3	94.8333	105.2	1.10931	0.166601
Q53SZ7	PRR30	Proline-rich protein 30 OS=Homo sapiens GN=PRR30 PE=2 SV=1	2.6699	1	1	1	412	44.662	10.36	84.7	84.8	115	122.5	84.9	108.1	94.8333	105.167	1.10896	0.525827
Q6NW34	NEPRO	Nucleolus and neural progenitor protein OS=Homo sapiens GN=NEPRO PE=1 SV=3	1.76367	1	1	1	567	64.51	9.74	98.8	91.1	94.6	106.9	98.7	109.9	94.8333	105.167	1.10896	0.0619394
Q96EP0	RNF31	E3 ubiquitin-protein ligase RNF31 OS=Homo sapiens GN=RNF31 PE=1 SV=1	1.21269	1	1	1	1072	119.575	6.57	107	76.9	100.6	105	94.4	116.1	94.8333	105.167	1.10896	0.40433
A6NMN0	PHKA1	Phosphorylase b kinase regulatory subunit alpha, skeletal muscle isoform OS=Homo sapiens GN=PHKA1 PE=1 SV=1	4.91935	4	6	4	1240	138.965	6.18	100.3	88.6	95.7	108.3	103.6	103.5	94.8667	105.133	1.10822	0.052162
E7EQZ4	SMN1	Survival motor neuron protein OS=Homo sapiens GN=SMN1 PE=1 SV=1	27.551	6	9	6	294	31.669	5.71	97.2	90.8	96.6	106.5	104.7	104.2	94.8667	105.133	1.10822	0.00890575
A0A024R5X2	hCG_2001986	HCG2001986, isoform CRA_a OS=Homo sapiens GN=hCG_2001986 PE=4 SV=1	18.6667	8	8	8	450	49.929	9.11	100	89.8	94.8	109.1	100.1	106.2	94.8667	105.133	1.10822	0.0606446
Q5SPY9	NPDC1	Neural proliferation differentiation and control protein 1 OS=Homo sapiens GN=NPDC1 PE=1 SV=1	7.69231	2	2	2	403	42.723	7.2	96.9	88.6	99.1	110.4	96.6	108.4	94.8667	105.133	1.10822	0.128088
Q71RC2	LARP4	La-related protein 4 OS=Homo sapiens GN=LARP4 PE=1 SV=3	20.5801	13	19	13	724	80.546	6.61	96.9	91.4	96.4	103.3	105.9	106.2	94.9	105.133	1.10783	0.006692
Q9C0E8	LNP	Protein lunapark OS=Homo sapiens GN=LNP PE=1 SV=2	3.73832	2	2	2	428	47.71	5.11	95.1	95.2	94.4	103.9	104.7	106.8	94.9	105.133	1.10783	0.000342093
Q53GV0		Alpha-methylacyl-CoA racemase isoform 1 variant (Fragment) OS=Homo sapiens PE=2 SV=1	2.09424	1	1	1	382	42.302	6.71	92.4	96.4	95.9	97.2	107.6	110.5	94.9	105.1	1.10748	0.0734141
Q13825	AUH	Methylglutaconyl-CoA hydratase, mitochondrial OS=Homo sapiens GN=AUH PE=1 SV=1	10.6195	3	5	3	339	35.586	9.48	94.1	94.8	95.9	99	114.1	102.2	94.9333	105.1	1.10709	0.0927707
Q9Y2D8	SSX2IP	Afadin- and alpha-actinin-binding protein OS=Homo sapiens GN=SSX2IP PE=1 SV=3	3.74593	1	1	1	614	71.191	6.4	93.6	93.1	98.1	109.3	99.2	106.7	94.9333	105.067	1.10674	0.041428
Q8NDA8	MROH1	Maestro heat-like repeat-containing protein family member 1 OS=Homo sapiens GN=MROH1 PE=2 SV=3	3.65631	4	4	4	1641	181.134	6.89	97.2	90.5	97.1	101.4	102.7	111.1	94.9333	105.067	1.10674	0.0544698
P68032	ACTC1	Actin, alpha cardiac muscle 1 OS=Homo sapiens GN=ACTC1 PE=1 SV=1	45.6233	16	328	1	377	41.992	5.39	97.1	91.7	96	101.6	105.1	108.5	94.9333	105.067	1.10674	0.0172469
J3KQJ1	SUMF2	Sulfatase-modifying factor 2 OS=Homo sapiens GN=SUMF2 PE=1 SV=1	39.375	12	23	12	320	35.9	9.19	97.5	94.3	93	105.3	101.3	108.6	94.9333	105.067	1.10674	0.0154012
P10588	NR2F6	Nuclear receptor subfamily 2 group F member 6 OS=Homo sapiens GN=NR2F6 PE=1 SV=2	20.297	4	5	4	404	42.952	7.78	99.9	91.7	93.2	103.7	104.5	107	94.9333	105.067	1.10674	0.020126
Q9HD40	SEPSECS	O-phosphoseryl-tRNA(Sec) selenium transferase OS=Homo sapiens GN=SEPSECS PE=1 SV=2	12.3752	4	4	4	501	55.69	8.05	109.9	88.4	86.5	100.9	102.1	112.2	94.9333	105.067	1.10674	0.289931
O00429	DNM1L	Dynamin-1-like protein OS=Homo sapiens GN=DNM1L PE=1 SV=2	44.837	28	44	28	736	81.826	6.81	97.4	93.2	94.2	106.3	104	104.8	94.9333	105.033	1.10639	0.00214705
Q59H39		Signal transducer and activator of transcription (Fragment) OS=Homo sapiens PE=2 SV=1	6.21827	4	6	4	788	89.91	6.2	91.1	92.8	100.9	101.9	93.1	120.1	94.9333	105.033	1.10639	0.300745
Q96Q89	KIF20B	Kinesin-like protein KIF20B OS=Homo sapiens GN=KIF20B PE=1 SV=3	0.604396	1	1	1	1820	210.5	5.67	89.1	98.6	97.1	104.5	92.6	118	94.9333	105.033	1.10639	0.270609
Q8NCW6	GALNT11	Polypeptide N-acetylgalactosaminyltransferase 11 OS=Homo sapiens GN=GALNT11 PE=1 SV=2	1.31579	1	1	1	608	68.875	8.19	95.7	78.2	111	109	90.8	115.4	94.9667	105.067	1.10635	0.447476
P46776	RPL27A	60S ribosomal protein L27a OS=Homo sapiens GN=RPL27A PE=1 SV=2	35.1351	6	21	6	148	16.551	11	96.8	95.3	92.8	104.1	104.2	106.8	94.9667	105.033	1.106	0.00234144
Q9Y6A4	CFAP20	Cilia- and flagella-associated protein 20 OS=Homo sapiens GN=CFAP20 PE=1 SV=1	16.0622	3	5	3	193	22.76	9.76	99.8	101.8	83.3	98.3	115.4	101.4	94.9667	105.033	1.106	0.270321
Q86V37	TAOK2	TAOK2 protein (Fragment) OS=Homo sapiens GN=TAOK2 PE=2 SV=1	4.5582	6	7	1	1426	158.93	8.47	93	95.7	96.2	108.9	99.4	106.8	94.9667	105.033	1.106	0.0298504
P68133	ACTA1	Actin, alpha skeletal muscle OS=Homo sapiens GN=ACTA1 PE=1 SV=1	45.6233	16	328	1	377	42.024	5.39	108.3	109.3	67.4	96.8	116.8	101.5	95	105.033	1.10561	0.541872
Q59EM5		Arrestin beta 2 isoform 1 variant (Fragment) OS=Homo sapiens PE=2 SV=1	16.8293	5	5	5	410	46.001	7.17	95.7	98.4	90.9	103.2	101	110.9	95	105.033	1.10561	0.0541423
Q5T5C0	STXBP5	Syntaxin-binding protein 5 OS=Homo sapiens GN=STXBP5 PE=1 SV=1	1.99826	1	1	1	1151	127.492	7.28	91.1	94.1	99.8	125.1	101.1	88.9	95	105.033	1.10561	0.410788
A0A024R7D2	SLC44A2	Solute carrier family 44, member 2, isoform CRA_a OS=Homo sapiens GN=SLC44A2 PE=3 SV=1	8.49858	6	10	2	706	80.099	8.62	88.9	87.7	108.4	102.7	90.6	121.7	95	105	1.10526	0.42491
B0QY95	MIEF1	Mitochondrial dynamics protein MID51 OS=Homo sapiens GN=MIEF1 PE=1 SV=1	2.51046	1	1	1	478	53.298	9.16	102.3	96.2	86.5	105.8	99.9	109.3	95	105	1.10526	0.135289
Q2VPB7	AP5B1	AP-5 complex subunit beta-1 OS=Homo sapiens GN=AP5B1 PE=1 SV=4	1.59453	1	1	1	878	93.89	5.92	100.1	89.5	95.4	108.1	99.4	107.5	95	105	1.10526	0.073867
O75884	RBBP9	Putative hydrolase RBBP9 OS=Homo sapiens GN=RBBP9 PE=1 SV=2	51.6129	6	16	6	186	20.986	6.2	94.6	95.4	95	100	107.5	107.4	95	104.967	1.10491	0.016185
P46939	UTRN	Utrophin OS=Homo sapiens GN=UTRN PE=1 SV=2	1.74774	4	4	4	3433	394.22	5.33	99.1	86.1	99.8	114.3	98.9	101.7	95	104.967	1.10491	0.200075
Q96D15	RCN3	Reticulocalbin-3 OS=Homo sapiens GN=RCN3 PE=1 SV=1	13.1098	3	3	3	328	37.47	4.89	101	85.3	98.8	108.8	106.3	99.9	95.0333	105	1.10488	0.148492
F8W6G1	NRBP1	Nuclear receptor-binding protein OS=Homo sapiens GN=NRBP1 PE=1 SV=1	9.57643	4	4	4	543	60.792	5.16	94.7	89.9	100.5	111.6	98.2	105.2	95.0333	105	1.10488	0.113606
B4DYU2		cDNA FLJ55996, highly similar to Conserved oligomeric Golgi complex component 8 OS=Homo sapiens PE=2 SV=1	10.6416	4	5	4	639	71.164	5.26	95.1	96.8	93.2	115	100.9	99	95.0333	104.967	1.10452	0.126128
A0A0S2Z3H3	SLC25A4	Solute carrier family 25 member 4 isoform 1 (Fragment) OS=Homo sapiens GN=SLC25A4 PE=2 SV=1	44.6309	15	69	2	298	33.043	9.76	91.4	99.7	94	104.6	104	106.3	95.0333	104.967	1.10452	0.017519
F8W6H6	MYO5A	Unconventional myosin-Va OS=Homo sapiens GN=MYO5A PE=1 SV=2	4.04313	6	7	5	1855	215.197	8.51	98.2	91.2	95.7	105.9	107.9	101.1	95.0333	104.967	1.10452	0.0259337
A0A024R611	CORO1A	Coronin OS=Homo sapiens GN=CORO1A PE=3 SV=1	20.6074	7	8	7	461	50.994	6.68	98.6	94.6	91.9	108	109.6	97.3	95.0333	104.967	1.10452	0.0831819
B2RB57		cDNA, FLJ95321, highly similar to Homo sapiens ATG7 autophagy related 7 homolog (S. cerevisiae) (ATG7), mRNA OS=Homo sapiens PE=2 SV=1	6.25889	4	5	4	703	77.935	6.24	94.6	94.5	96	107.8	104.2	102.9	95.0333	104.967	1.10452	0.00299832
A0A024RB33	RNF41	Ring finger protein 41, isoform CRA_b OS=Homo sapiens GN=RNF41 PE=4 SV=1	12.3028	2	3	2	317	35.882	6.14	103.6	95.2	86.3	106.1	104.3	104.5	95.0333	104.967	1.10452	0.119355
Q9NR31	SAR1A	GTP-binding protein SAR1a OS=Homo sapiens GN=SAR1A PE=1 SV=1	62.6263	8	20	5	198	22.353	6.68	97.7	99	88.4	101	107	106.8	95.0333	104.933	1.10417	0.0629622
O00194	RAB27B	Ras-related protein Rab-27B OS=Homo sapiens GN=RAB27B PE=1 SV=4	9.63303	2	2	2	218	24.592	5.52	88.8	95.1	101.3	102	106.9	106	95.0667	104.967	1.10414	0.0645338
Q5JYT7	KIAA1755	Uncharacterized protein KIAA1755 OS=Homo sapiens GN=KIAA1755 PE=2 SV=2	0.583333	1	1	1	1200	130.765	6.37	96.2	96.3	92.7	112.9	96.7	105.2	95.0667	104.933	1.10379	0.110372
A0A0S2Z4A5	MCM7	DNA helicase (Fragment) OS=Homo sapiens GN=MCM7 PE=2 SV=1	61.7524	35	87	35	719	81.257	6.46	97.1	94	94.1	104.5	105.3	104.9	95.0667	104.9	1.10344	0.00070557
P07741	APRT	Adenine phosphoribosyltransferase OS=Homo sapiens GN=APRT PE=1 SV=2	74.4444	11	34	11	180	19.595	6.02	97.5	94.9	92.8	106.9	101.7	106.1	95.0667	104.9	1.10344	0.00962084
A0A024R5J6	CHCHD8	Coiled-coil-helix-coiled-coil-helix domain containing 8, isoform CRA_a OS=Homo sapiens GN=CHCHD8 PE=4 SV=1	50.5747	3	5	3	87	10.128	6.04	97.7	95.5	92	122.2	95.1	97.4	95.0667	104.9	1.10344	0.327976
A0A024R4B7	TXNIP	Thioredoxin interacting protein, isoform CRA_a OS=Homo sapiens GN=TXNIP PE=4 SV=1	3.83632	1	1	1	391	43.633	7.5	91.5	105.7	88	100.2	112.7	101.8	95.0667	104.9	1.10344	0.215355
A0A024R6S6	FTS	Fused toes homolog (Mouse), isoform CRA_c OS=Homo sapiens GN=FTS PE=4 SV=1	8.19113	2	3	2	293	33.235	9.38	98	95.8	91.5	95.6	124.1	95	95.1	104.9	1.10305	0.373439
A0A0U1RRB6	EXOC6B	Exocyst complex component 6B OS=Homo sapiens GN=EXOC6B PE=1 SV=1	5.03067	3	3	3	815	94.626	6.46	93.9	94.5	96.9	96.2	109.2	109.3	95.1	104.9	1.10305	0.0921965
P15559	NQO1	NAD(P)H dehydrogenase [quinone] 1 OS=Homo sapiens GN=NQO1 PE=1 SV=1	13.1387	3	3	3	274	30.848	8.88	98	90.8	96.6	112.7	97.2	104.7	95.1333	104.867	1.10231	0.122797
A8K4Z6		cDNA FLJ76180 OS=Homo sapiens PE=2 SV=1	5.97738	3	3	3	619	70.478	9.83	100.2	88.8	96.4	110.8	102	101.8	95.1333	104.867	1.10231	0.0953282
A0A024QZN6	RAI17	Retinoic acid induced 17, isoform CRA_a OS=Homo sapiens GN=RAI17 PE=4 SV=1	1.30475	1	1	1	1073	116.06	7.44	103.9	85.4	96.1	104.6	111.1	98.9	95.1333	104.867	1.10231	0.203901
Q9UKY4	POMT2	Protein O-mannosyl-transferase 2 OS=Homo sapiens GN=POMT2 PE=1 SV=2	2	1	1	1	750	84.16	9.16	89.4	97.6	98.4	109.6	92.7	112.3	95.1333	104.867	1.10231	0.22411
P49736	MCM2	DNA replication licensing factor MCM2 OS=Homo sapiens GN=MCM2 PE=1 SV=4	58.2965	42	90	42	904	101.832	5.52	97.1	93.9	94.4	103.7	106.1	104.7	95.1333	104.833	1.10196	0.00132744
P27986	PIK3R1	Phosphatidylinositol 3-kinase regulatory subunit alpha OS=Homo sapiens GN=PIK3R1 PE=1 SV=2	4.41989	3	4	1	724	83.547	6.16	98.8	83.5	103.1	112.2	94.7	107.6	95.1333	104.833	1.10196	0.288136
P14174	MIF	Macrophage migration inhibitory factor OS=Homo sapiens GN=MIF PE=1 SV=4	35.6522	3	83	3	115	12.468	7.88	97	85.2	103.3	121	89.3	104.3	95.1667	104.867	1.10193	0.41116
P53041	PPP5C	Serine/threonine-protein phosphatase 5 OS=Homo sapiens GN=PPP5C PE=1 SV=1	40.8818	17	35	17	499	56.842	6.28	96.6	94	94.9	108.8	104	101.8	95.1667	104.867	1.10193	0.0116591
Q53GI2		Testis expressed sequence 264 variant (Fragment) OS=Homo sapiens PE=2 SV=1	34.5048	8	16	8	313	34.166	4.96	93.5	97.6	94.4	102.6	114.4	97.6	95.1667	104.867	1.10193	0.131816
Q5JTD0	TJAP1	Tight junction-associated protein 1 OS=Homo sapiens GN=TJAP1 PE=1 SV=1	12.3878	6	7	6	557	61.783	5.97	98.4	94	93.1	107.5	107.9	99.2	95.1667	104.867	1.10193	0.0414596
Q9Y3D6	FIS1	Mitochondrial fission 1 protein OS=Homo sapiens GN=FIS1 PE=1 SV=2	40.1316	6	22	6	152	16.927	8.79	96.4	96.1	93	103.9	103.7	106.9	95.1667	104.833	1.10158	0.00298894
A8K5U9		cDNA FLJ75056, highly similar to Homo sapiens phosphatidylinositol binding clathrin assembly protein (PICALM), mRNA OS=Homo sapiens PE=2 SV=1	27.1472	12	29	8	652	70.711	7.62	96	98.1	91.4	103.5	106.5	104.5	95.1667	104.833	1.10158	0.011138
P12036	NEFH	Neurofilament heavy polypeptide OS=Homo sapiens GN=NEFH PE=1 SV=4	2.82651	2	2	1	1026	112.411	6.18	114	78.9	92.6	106	106	102.5	95.1667	104.833	1.10158	0.40028
Q9Y3E0	GOLT1B	Vesicle transport protein GOT1B OS=Homo sapiens GN=GOLT1B PE=1 SV=1	6.52174	1	1	1	138	15.415	10.36	90.8	86.2	108.5	112.1	96.6	105.8	95.1667	104.833	1.10158	0.301349
Q8IZE3	SCYL3	Protein-associating with the carboxyl-terminal domain of ezrin OS=Homo sapiens GN=SCYL3 PE=1 SV=3	4.04313	2	2	2	742	82.805	5.05	99.7	85.4	100.4	117	102.5	95	95.1667	104.833	1.10158	0.298561
Q13315	ATM	Serine-protein kinase ATM OS=Homo sapiens GN=ATM PE=1 SV=4	3.53403	8	8	8	3056	350.462	6.81	96.8	94.9	93.8	105.1	106.9	102.4	95.1667	104.8	1.10123	0.00361048
Q05823	RNASEL	2-5A-dependent ribonuclease OS=Homo sapiens GN=RNASEL PE=1 SV=2	2.83401	2	3	1	741	83.481	6.65	102.3	86.1	97.1	107.2	100	107.2	95.1667	104.8	1.10123	0.145822
Q58WW2	DCAF6	DDB1- and CUL4-associated factor 6 OS=Homo sapiens GN=DCAF6 PE=1 SV=1	7.09302	5	6	5	860	96.232	5.27	96.3	91.1	98.2	105.8	104.7	104	95.2	104.833	1.10119	0.0116258
P55011	SLC12A2	Solute carrier family 12 member 2 OS=Homo sapiens GN=SLC12A2 PE=1 SV=1	11.7162	11	18	11	1212	131.364	6.4	95.3	94.3	96	101.3	111.8	101.3	95.2	104.8	1.10084	0.0532055
Q15555	MAPRE2	Microtubule-associated protein RP/EB family member 2 OS=Homo sapiens GN=MAPRE2 PE=1 SV=1	22.0183	6	8	5	327	37.008	5.57	93.5	97.8	94.3	105	105.4	104	95.2	104.8	1.10084	0.00227103
D6RJ07	ZNF346	Zinc finger protein 346 OS=Homo sapiens GN=ZNF346 PE=1 SV=1	11.9355	3	3	3	310	34.623	9.22	98.3	96.7	90.6	110.8	103.2	100.4	95.2	104.8	1.10084	0.0692535
Q6DHV7	ADAL	Adenosine deaminase-like protein OS=Homo sapiens GN=ADAL PE=2 SV=2	16.0563	4	5	4	355	40.239	6.32	100	95.5	90.1	107.7	99.4	107.2	95.2	104.767	1.10049	0.0714443
Q5TDH0	DDI2	Protein DDI1 homolog 2 OS=Homo sapiens GN=DDI2 PE=1 SV=1	38.0952	9	20	9	399	44.495	5.05	102.8	91.9	91	104.9	109.6	99.8	95.2333	104.767	1.10011	0.114174
O96011	PEX11B	Peroxisomal membrane protein 11B OS=Homo sapiens GN=PEX11B PE=1 SV=1	54.0541	12	20	12	259	28.413	9.85	96.3	95.1	94.3	99.8	113.2	101.3	95.2333	104.767	1.10011	0.0897907
F8W7C6	RPL10	60S ribosomal protein L10 OS=Homo sapiens GN=RPL10 PE=1 SV=2	58.2822	9	45	1	163	18.553	9.95	99	85.7	101	104.8	109.1	100.4	95.2333	104.767	1.10011	0.153334
Q96EB6	SIRT1	NAD-dependent protein deacetylase sirtuin-1 OS=Homo sapiens GN=SIRT1 PE=1 SV=2	2.81124	2	3	2	747	81.63	4.67	97.6	95.5	92.6	102.9	98.3	113.1	95.2333	104.767	1.10011	0.10732
A0A0D9SF60	PKP4	Plakophilin-4 OS=Homo sapiens GN=PKP4 PE=1 SV=1	4.80132	5	5	5	1208	133.886	9.09	97.6	89.2	98.9	100.5	103.9	109.9	95.2333	104.767	1.10011	0.0805663
B7Z4Y1		cDNA FLJ58031, highly similar to Tuftelin OS=Homo sapiens PE=2 SV=1	5.13447	2	2	2	409	46.427	6.13	95	95.8	94.9	106.1	96.9	111.3	95.2333	104.767	1.10011	0.086751
Q9NWA0	MED9	Mediator of RNA polymerase II transcription subunit 9 OS=Homo sapiens GN=MED9 PE=1 SV=1	15.7534	1	1	1	146	16.392	7.39	108.5	80.3	96.9	102.2	121.8	90.3	95.2333	104.767	1.10011	0.48158
P51116	FXR2	Fragile X mental retardation syndrome-related protein 2 OS=Homo sapiens GN=FXR2 PE=1 SV=2	29.8663	15	30	10	673	74.178	6.23	99.6	92.9	93.2	110.8	102.5	100.9	95.2333	104.733	1.09975	0.0652159
A8K180		cDNA FLJ76749, highly similar to Homo sapiens Wiskott-Aldrich syndrome-like (WASL), mRNA OS=Homo sapiens PE=2 SV=1	14.8515	6	6	6	505	54.735	8.12	95.3	95.3	95.1	105.8	104	104.4	95.2333	104.733	1.09975	6.58076e-05
Q9P0K1	ADAM22	Disintegrin and metalloproteinase domain-containing protein 22 OS=Homo sapiens GN=ADAM22 PE=1 SV=1	1.3245	1	1	1	906	100.368	7.2	93.2	92.5	100	114.8	99.7	99.7	95.2333	104.733	1.09975	0.163448
Q49AR2	C5orf22	UPF0489 protein C5orf22 OS=Homo sapiens GN=C5orf22 PE=1 SV=2	4.75113	2	2	2	442	49.935	4.78	94.1	100.2	91.5	111.8	100.4	102.1	95.2667	104.767	1.09972	0.0963546
P48735	IDH2	Isocitrate dehydrogenase [NADP], mitochondrial OS=Homo sapiens GN=IDH2 PE=1 SV=2	50.2212	24	69	23	452	50.877	8.69	95	94.3	96.5	105.4	104.2	104.6	95.2667	104.733	1.09937	0.000213608
B7Z6Q5		Beta-galactosidase OS=Homo sapiens PE=2 SV=1	14.4828	8	11	8	725	81.752	7.94	103.5	92.6	89.7	102.3	108.5	103.4	95.2667	104.733	1.09937	0.109515
Q5W0Z9	ZDHHC20	Probable palmitoyltransferase ZDHHC20 OS=Homo sapiens GN=ZDHHC20 PE=1 SV=1	8.21918	2	3	2	365	42.25	7.71	98.1	97.1	90.6	105.1	91.9	117.2	95.2667	104.733	1.09937	0.284924
Q9NPE3	NOP10	H/ACA ribonucleoprotein complex subunit 3 OS=Homo sapiens GN=NOP10 PE=1 SV=1	59.375	3	4	3	64	7.701	9.99	101.3	100.3	84.2	98.9	99.9	115.4	95.2667	104.733	1.09937	0.286068
Q9P0W2	HMG20B	SWI/SNF-related matrix-associated actin-dependent regulator of chromatin subfamily E member 1-related OS=Homo sapiens GN=HMG20B PE=1 SV=1	18.2965	4	5	4	317	35.791	9.35	102.3	100.1	83.4	98.2	115.2	100.8	95.2667	104.733	1.09937	0.300752
A8K719		cDNA FLJ76413, highly similar to Homo sapiens core-binding factor, beta subunit (CBFB), transcript variant 1, mRNA OS=Homo sapiens PE=2 SV=1	37.4332	5	5	1	187	21.906	5.8	103	85.6	97.2	123.4	119.6	71.2	95.2667	104.733	1.09937	0.618495
A8K4K1		cDNA FLJ78216, highly similar to Homo sapiens lysosomal neuraminidase, mRNA OS=Homo sapiens PE=2 SV=1	2.40964	1	1	1	415	45.31	5.88	100.6	95.5	89.7	89.2	137.8	87.2	95.2667	104.733	1.09937	0.604028
Q8N111	CEND1	Cell cycle exit and neuronal differentiation protein 1 OS=Homo sapiens GN=CEND1 PE=1 SV=1	14.7651	2	2	2	149	14.945	9.2	97.7	91.8	96.3	100.5	101.5	112.1	95.2667	104.7	1.09902	0.0836825
Q969T7	NT5C3B	7-methylguanosine phosphate-specific 5'-nucleotidase OS=Homo sapiens GN=NT5C3B PE=1 SV=4	5.66667	2	2	2	300	34.367	6.38	105.4	90.1	90.3	102.9	100.6	110.6	95.2667	104.7	1.09902	0.185134
O95219	SNX4	Sorting nexin-4 OS=Homo sapiens GN=SNX4 PE=1 SV=1	27.1111	9	9	9	450	51.876	5.99	99.9	95	91	104.5	106.9	102.8	95.3	104.733	1.09899	0.0291779
Q9NS18	GLRX2	Glutaredoxin-2, mitochondrial OS=Homo sapiens GN=GLRX2 PE=1 SV=1	22.561	3	3	3	164	18.04	9.11	101.7	101.5	82.7	97.9	106.1	110.2	95.3	104.733	1.09899	0.263882
H3BM74	NUB1	NEDD8 ultimate buster 1 OS=Homo sapiens GN=NUB1 PE=1 SV=1	3.91236	2	3	2	639	73.296	6.57	96	101.2	88.7	98	121.2	95	95.3	104.733	1.09899	0.355519
P33402	GUCY1A2	Guanylate cyclase soluble subunit alpha-2 OS=Homo sapiens GN=GUCY1A2 PE=2 SV=1	6.55738	4	7	4	732	81.698	7.66	96.7	93.1	96.1	109.8	98.5	105.8	95.3	104.7	1.09864	0.0544853
Q6JQN1	ACAD10	Acyl-CoA dehydrogenase family member 10 OS=Homo sapiens GN=ACAD10 PE=1 SV=1	5.66572	5	6	5	1059	118.758	8.06	98.8	92.1	95	105.7	108	100.4	95.3	104.7	1.09864	0.0340548
A0A090N8N1	LOC402319	Similar to Huntingtin interacting protein K OS=Homo sapiens GN=LOC402319 PE=4 SV=1	14.8515	1	1	1	101	11.126	4.77	94.2	107.3	84.4	93.1	127	94	95.3	104.7	1.09864	0.508935
P99999	CYCS	Cytochrome c OS=Homo sapiens GN=CYCS PE=1 SV=2	60.9524	7	25	7	105	11.741	9.57	96	97.1	92.8	103.8	111.5	98.7	95.3	104.667	1.09829	0.076089
E5RFP6	VDAC3	Voltage-dependent anion-selective channel protein 3 OS=Homo sapiens GN=VDAC3 PE=1 SV=1	65.6716	8	29	1	134	14.662	8.51	96.6	103.7	85.7	103.6	98.6	111.9	95.3333	104.7	1.09825	0.22389
O95782	AP2A1	AP-2 complex subunit alpha-1 OS=Homo sapiens GN=AP2A1 PE=1 SV=3	38.0757	32	59	23	977	107.478	7.03	96.2	95.1	94.7	103.9	104.7	105.4	95.3333	104.667	1.0979	0.000116102
P31323	PRKAR2B	cAMP-dependent protein kinase type II-beta regulatory subunit OS=Homo sapiens GN=PRKAR2B PE=1 SV=3	25.5981	9	15	7	418	46.273	4.92	95.4	94.5	96.1	108	104.5	101.5	95.3333	104.667	1.0979	0.00849382
V9HWE1	HEL113	Epididymis luminal protein 113 OS=Homo sapiens GN=HEL113 PE=2 SV=1	25.1073	12	24	9	466	53.619	5.12	98.9	93	94.1	103.9	108.2	101.9	95.3333	104.667	1.0979	0.0228342
A0A0M3HER2	CENPV	Centromere protein V OS=Homo sapiens GN=CENPV PE=1 SV=1	31.4286	4	6	1	175	18.796	10.05	87.4	107.1	91.5	102.2	111.6	100.2	95.3333	104.667	1.0979	0.250694
P20226	TBP	TATA-box-binding protein OS=Homo sapiens GN=TBP PE=1 SV=2	10.6195	3	4	3	339	37.674	9.79	95.5	95.9	94.6	96.9	110.5	106.6	95.3333	104.667	1.0979	0.0831202
B2RC53		cDNA, FLJ95856, highly similar to Homo sapiens fucosyltransferase 11 (alpha (1,3) fucosyltransferase) (FUT11), mRNA OS=Homo sapiens PE=2 SV=1	4.06504	1	1	1	492	55.765	5.94	111.8	79.4	94.8	99	115.4	99.6	95.3333	104.667	1.0979	0.435756
A0A1B0GUP2	LOC101929926	Protein LOC101929926 OS=Homo sapiens GN=LOC101929926 PE=4 SV=1	5.55556	1	1	1	198	22.754	7.05	77.1	84.1	124.8	118.7	84.4	110.9	95.3333	104.667	1.0979	0.633938
B4DXC4		cDNA FLJ58636, moderately similar to Atlastin OS=Homo sapiens PE=2 SV=1	41.109	17	57	1	523	58.706	5.64	93.6	86.3	106.2	105.6	103.5	104.9	95.3667	104.667	1.09752	0.186788
Q6IAL9	PTTG1	PTTG1 protein OS=Homo sapiens GN=PTTG1 PE=2 SV=1	15.3465	2	2	2	202	22.01	6.6	104.1	94.3	87.7	92.3	109.9	111.7	95.3667	104.633	1.09717	0.301074
P54652	HSPA2	Heat shock-related 70 kDa protein 2 OS=Homo sapiens GN=HSPA2 PE=1 SV=1	53.5211	34	185	18	639	69.978	5.74	95.1	94.5	96.5	105.9	101.5	106.5	95.3667	104.633	1.09717	0.00531743
Q71SY5	MED25	Mediator of RNA polymerase II transcription subunit 25 OS=Homo sapiens GN=MED25 PE=1 SV=2	5.22088	2	2	2	747	78.121	8.34	96.7	87.4	102	111.7	102.6	99.6	95.3667	104.633	1.09717	0.173757
A0A140VJW3	SUSD2	Sushi domain containing 2, isoform CRA_a OS=Homo sapiens GN=SUSD2 PE=2 SV=1	3.04136	2	2	2	822	90.15	6.28	91.5	90.8	103.8	106.1	102	105.8	95.3667	104.633	1.09717	0.104223
Q659C4	LARP1B	La-related protein 1B OS=Homo sapiens GN=LARP1B PE=1 SV=2	4.59519	4	5	1	914	105.257	7.61	103.5	91.8	90.8	106.3	110	97.6	95.3667	104.633	1.09717	0.166638
Q9NP72	RAB18	Ras-related protein Rab-18 OS=Homo sapiens GN=RAB18 PE=1 SV=1	62.1359	11	26	11	206	22.963	5.24	92.3	93.4	100.4	89.5	92	132.3	95.3667	104.6	1.09682	0.548281
A0A024RBV2	AACS	Acetoacetyl-CoA synthetase, isoform CRA_b OS=Homo sapiens GN=AACS PE=4 SV=1	16.8155	11	13	11	672	75.096	6.24	95.9	94.2	96	110.8	100.8	102.2	95.3667	104.6	1.09682	0.0439736
Q8NDD1	C1orf131	Uncharacterized protein C1orf131 OS=Homo sapiens GN=C1orf131 PE=1 SV=3	10.5442	2	3	2	294	32.746	9.92	101.8	92.5	91.8	102.4	97.7	113.7	95.3667	104.6	1.09682	0.182901
O43491	EPB41L2	Band 4.1-like protein 2 OS=Homo sapiens GN=EPB41L2 PE=1 SV=1	13.1343	11	14	11	1005	112.519	5.44	98.1	90.4	97.6	107.3	101.9	104.6	95.3667	104.6	1.09682	0.0346707
B3KUH0		cDNA FLJ39883 fis, clone SPLEN2016268, highly similar to Protein CHMP7 OS=Homo sapiens PE=2 SV=1	18.1015	7	10	7	453	50.907	5.35	97.9	93.8	94.5	105.6	105.3	103	95.4	104.633	1.09679	0.00361484
B2RDN3	NUBP2	Cytosolic Fe-S cluster assembly factor NUBP2 OS=Homo sapiens GN=NUBP2 PE=2 SV=1	45.0185	8	12	8	271	28.865	5.83	99	91	96.2	107.7	99.8	106.4	95.4	104.633	1.09679	0.0526711
Q5TZA2	CROCC	Rootletin OS=Homo sapiens GN=CROCC PE=1 SV=1	1.93356	3	6	2	2017	228.388	5.5	99.3	95.2	91.7	106.3	104.3	103.3	95.4	104.633	1.09679	0.0175206
A0A024R3H5	C11orf57	Chromosome 11 open reading frame 57, isoform CRA_a OS=Homo sapiens GN=C11orf57 PE=4 SV=1	3.75427	1	1	1	293	34.176	9.73	98.1	92.3	95.8	102.8	103.6	107.5	95.4	104.633	1.09679	0.0142648
Q15813	TBCE	Tubulin-specific chaperone E OS=Homo sapiens GN=TBCE PE=1 SV=1	24.6679	12	18	12	527	59.309	6.76	96.9	95.8	93.5	98.1	102.9	112.8	95.4	104.6	1.09644	0.107104
O15304	SIVA1	Apoptosis regulatory protein Siva OS=Homo sapiens GN=SIVA1 PE=1 SV=2	26.8571	3	3	3	175	18.682	7.61	105.8	89.8	90.6	106.8	103.8	103.2	95.4	104.6	1.09644	0.158984
Q8N680	ZBTB2	Zinc finger and BTB domain-containing protein 2 OS=Homo sapiens GN=ZBTB2 PE=1 SV=1	4.66926	1	2	1	514	57.3	6.1	90.3	85.7	110.2	114.1	100.7	99	95.4	104.6	1.09644	0.359988
Q6NS38	ALKBH2	DNA oxidative demethylase ALKBH2 OS=Homo sapiens GN=ALKBH2 PE=1 SV=1	16.092	3	3	3	261	29.304	9.66	91.9	90.3	104	106.2	106.8	100.8	95.4	104.6	1.09644	0.123478
X5DNK3	ERBB2	Receptor protein-tyrosine kinase (Fragment) OS=Homo sapiens GN=ERBB2 PE=2 SV=1	2.39044	3	3	2	1255	137.821	5.91	105.6	93.7	86.9	106.7	104.8	102.3	95.4	104.6	1.09644	0.176442
Q8IWV7	UBR1	E3 ubiquitin-protein ligase UBR1 OS=Homo sapiens GN=UBR1 PE=1 SV=1	7.77587	11	12	11	1749	200.08	6.01	95.9	93	97.3	107.4	106.8	99.5	95.4	104.567	1.09609	0.0319573
Q9H993	ARMT1	Protein-glutamate O-methyltransferase OS=Homo sapiens GN=ARMT1 PE=1 SV=1	9.29705	5	5	5	441	51.14	5.76	93.6	95.3	97.3	106	101.9	105.8	95.4	104.567	1.09609	0.00584511
P05091	ALDH2	Aldehyde dehydrogenase, mitochondrial OS=Homo sapiens GN=ALDH2 PE=1 SV=2	4.25532	2	3	1	517	56.346	7.05	84.1	102.8	99.3	102.3	106.7	104.7	95.4	104.567	1.09609	0.193945
Q6ZXV5	TMTC3	Transmembrane and TPR repeat-containing protein 3 OS=Homo sapiens GN=TMTC3 PE=1 SV=2	6.88525	6	6	5	915	103.942	8.87	102.1	91.7	92.5	103.3	103.4	107.1	95.4333	104.6	1.09605	0.0620168
Q9NRC6	SPTBN5	Spectrin beta chain, non-erythrocytic 5 OS=Homo sapiens GN=SPTBN5 PE=1 SV=2	0.190528	1	2	1	3674	416.493	6.65	99.3	87.1	99.9	104.8	98.1	110.9	95.4333	104.6	1.09605	0.175328
A0A0A0MTC1	RNF213	E3 ubiquitin-protein ligase RNF213 OS=Homo sapiens GN=RNF213 PE=1 SV=1	0.513699	2	3	2	5256	596.107	6.42	104.8	84.7	96.8	109.3	102.5	101.9	95.4333	104.567	1.0957	0.221092
Q8TEH3	DENND1A	DENN domain-containing protein 1A OS=Homo sapiens GN=DENND1A PE=1 SV=2	2.08127	2	2	2	1009	110.508	6.96	100.7	89.3	96.3	101.2	99.4	113.1	95.4333	104.567	1.0957	0.167899
P00558	PGK1	Phosphoglycerate kinase 1 OS=Homo sapiens GN=PGK1 PE=1 SV=3	72.6619	31	193	31	417	44.586	8.1	95.5	96.5	94.3	103	107.1	103.6	95.4333	104.567	1.0957	0.00306741
Q13707	ACTA2	ACTA2 protein (Fragment) OS=Homo sapiens GN=ACTA2 PE=3 SV=1	42.7273	12	246	3	330	36.783	5.35	98.1	93.9	94.3	104.3	104.8	104.6	95.4333	104.567	1.0957	0.00246398
Q9BQ87	TBL1Y	F-box-like/WD repeat-containing protein TBL1Y OS=Homo sapiens GN=TBL1Y PE=2 SV=1	12.4521	5	10	1	522	56.652	5.62	89.8	93.3	103.2	109.6	109.4	94.7	95.4333	104.567	1.0957	0.224295
A0A0S2Z4R2	PSTPIP2	Proline-serine-threonine phosphatase interacting protein 2 isoform 2 OS=Homo sapiens GN=PSTPIP2 PE=2 SV=1	3.59281	1	1	1	334	38.834	8.48	104.8	88.2	93.3	106.4	102.4	104.8	95.4333	104.533	1.09535	0.1456
B4DQK3		cDNA FLJ61156, highly similar to Bcl-2-binding component 3 OS=Homo sapiens PE=2 SV=1	3.51759	1	1	1	199	21.034	8.78	98	87.4	101	122.3	92.7	98.7	95.4667	104.567	1.09532	0.411367
P06733	ENO1	Alpha-enolase OS=Homo sapiens GN=ENO1 PE=1 SV=2	72.3502	28	313	25	434	47.139	7.39	97.4	95.2	93.8	104.6	103.6	105.5	95.4667	104.567	1.09532	0.00153518
A8K486		Peptidyl-prolyl cis-trans isomerase OS=Homo sapiens PE=2 SV=1	79.3939	14	328	12	165	18.002	6.9	100.1	102.5	83.8	95.9	109.9	107.8	95.4667	104.533	1.09497	0.282925
Q92930	RAB8B	Ras-related protein Rab-8B OS=Homo sapiens GN=RAB8B PE=1 SV=2	31.8841	6	25	1	207	23.569	9.07	95.9	95.1	95.4	105.7	103.1	104.8	95.4667	104.533	1.09497	0.000340885
P11182	DBT	Lipoamide acyltransferase component of branched-chain alpha-keto acid dehydrogenase complex, mitochondrial OS=Homo sapiens GN=DBT PE=1 SV=3	30.4979	14	23	14	482	53.453	8.51	101.5	89.8	95.1	105.6	99	109	95.4667	104.533	1.09497	0.112932
B7Z2A4		Receptor-type tyrosine-protein phosphatase OS=Homo sapiens PE=2 SV=1	2.95203	2	2	2	813	91.863	6.55	99.5	89.1	97.8	110.5	96.8	106.3	95.4667	104.533	1.09497	0.15474
P43246	MSH2	DNA mismatch repair protein Msh2 OS=Homo sapiens GN=MSH2 PE=1 SV=1	0.963597	1	1	1	934	104.677	5.77	93.9	95.6	96.9	102.7	102.3	108.6	95.4667	104.533	1.09497	0.0149143
O95685	PPP1R3D	Protein phosphatase 1 regulatory subunit 3D OS=Homo sapiens GN=PPP1R3D PE=1 SV=1	16.7224	4	5	4	299	32.538	8.07	96.8	89.1	100.5	107.3	105.4	100.8	95.4667	104.5	1.09462	0.0800266
B0QYD3	APOBEC3B	DNA dC->dU-editing enzyme APOBEC-3B OS=Homo sapiens GN=APOBEC3B PE=1 SV=1	23.8776	9	10	9	490	57.171	6.81	100.8	92.3	93.4	103.5	109.4	100.7	95.5	104.533	1.09459	0.071151
A0A0C4DG89	DDX46	Probable ATP-dependent RNA helicase DDX46 OS=Homo sapiens GN=DDX46 PE=1 SV=1	40.7946	42	73	1	1032	117.389	9.29	87.7	91.8	107	113.4	94.8	105.3	95.5	104.5	1.09424	0.321707
Q00688	FKBP3	Peptidyl-prolyl cis-trans isomerase FKBP3 OS=Homo sapiens GN=FKBP3 PE=1 SV=1	57.5893	13	39	13	224	25.161	9.28	95.4	102.4	88.7	99.5	109.7	104.3	95.5	104.5	1.09424	0.142072
H7C076	CFAP69	Cilia- and flagella-associated protein 69 (Fragment) OS=Homo sapiens GN=CFAP69 PE=4 SV=1	17.9775	2	2	2	89	10.045	5	100.2	68.8	117.5	136	80.6	96.9	95.5	104.5	1.09424	0.70034
J3KRC8	SPATA33	Spermatogenesis-associated protein 33 (Fragment) OS=Homo sapiens GN=SPATA33 PE=1 SV=1	6.84932	1	1	1	146	16.227	9.85	108.6	88.3	89.6	109	102.4	102.1	95.5	104.5	1.09424	0.264227
Q9BZK7	TBL1XR1	F-box-like/WD repeat-containing protein TBL1XR1 OS=Homo sapiens GN=TBL1XR1 PE=1 SV=1	43.9689	15	36	10	514	55.56	5.55	95.9	92.9	97.8	107	102.3	104.2	95.5333	104.5	1.09386	0.0104832
Q08722	CD47	Leukocyte surface antigen CD47 OS=Homo sapiens GN=CD47 PE=1 SV=1	12.0743	4	5	4	323	35.191	7.21	97.3	96	93.3	102	108	103.5	95.5333	104.5	1.09386	0.0141032
B8ZZ98	SNRNP27	U4/U6.U5 small nuclear ribonucleoprotein 27 kDa protein OS=Homo sapiens GN=SNRNP27 PE=1 SV=1	6.96203	1	1	1	158	19.426	11.46	91.6	92.2	102.8	106.7	99.9	106.8	95.5333	104.467	1.09351	0.10602
Q6FII1	LOC51064	Glutathione S-transferase kappa 1 OS=Homo sapiens GN=LOC51064 PE=2 SV=1	38.4956	8	16	8	226	25.48	8.41	93.5	92.2	100.9	107.5	98.2	107.7	95.5333	104.467	1.09351	0.0972822
Q9NZQ3	NCKIPSD	NCK-interacting protein with SH3 domain OS=Homo sapiens GN=NCKIPSD PE=1 SV=1	10.2493	6	8	6	722	78.91	6.38	98.9	91.8	95.9	110.9	92.9	109.6	95.5333	104.467	1.09351	0.219991
A0A024RDG9	BDH2	3-hydroxybutyrate dehydrogenase, type 2, isoform CRA_b OS=Homo sapiens GN=BDH2 PE=4 SV=1	25.7143	6	10	6	245	26.707	7.65	92.6	96.4	97.6	108	101.9	103.5	95.5333	104.467	1.09351	0.0195511
G3V1A6	GSDMD	Gasdermin domain containing 1, isoform CRA_d OS=Homo sapiens GN=GSDMD PE=1 SV=1	8.64662	3	3	3	532	57.698	5.39	93	95.3	98.3	101.8	108.9	102.7	95.5333	104.467	1.09351	0.0299797
Q8TDQ7	GNPDA2	Glucosamine-6-phosphate isomerase 2 OS=Homo sapiens GN=GNPDA2 PE=1 SV=1	34.4203	7	12	3	276	31.065	6.95	98.2	95.7	92.7	107.5	98.5	107.3	95.5333	104.433	1.09316	0.0573507
Q8NC44	FAM134A	Protein FAM134A OS=Homo sapiens GN=FAM134A PE=1 SV=3	1.65746	1	1	1	543	57.794	4.45	97.8	93.4	95.4	99.7	97.1	116.5	95.5333	104.433	1.09316	0.225187
P09110	ACAA1	3-ketoacyl-CoA thiolase, peroxisomal OS=Homo sapiens GN=ACAA1 PE=1 SV=2	62.7358	16	36	16	424	44.264	8.44	98.4	95.3	93	101.4	107.9	104.1	95.5667	104.467	1.09313	0.0221062
A0A1B0GW77	ALDH7A1	Alpha-aminoadipic semialdehyde dehydrogenase OS=Homo sapiens GN=ALDH7A1 PE=1 SV=1	40.0722	18	37	16	554	59.995	8.18	94.9	95.3	96.5	105.5	107.3	100.5	95.5667	104.433	1.09278	0.0132419
Q6PHR2	ULK3	Serine/threonine-protein kinase ULK3 OS=Homo sapiens GN=ULK3 PE=1 SV=2	5.72034	2	2	2	472	53.411	7.36	100.8	93.7	92.2	110.9	98.1	104.3	95.5667	104.433	1.09278	0.12307
Q8IW41	MAPKAPK5	MAP kinase-activated protein kinase 5 OS=Homo sapiens GN=MAPKAPK5 PE=1 SV=2	6.13108	2	2	1	473	54.186	7.78	129.1	89	68.6	92.2	113.3	107.8	95.5667	104.433	1.09278	0.662764
P29590	PML	Protein PML OS=Homo sapiens GN=PML PE=1 SV=3	4.87528	4	4	4	882	97.489	6.21	101.1	92.6	93	106.5	105.6	101.2	95.5667	104.433	1.09278	0.0510474
Q68D10	SPTY2D1	Protein SPT2 homolog OS=Homo sapiens GN=SPTY2D1 PE=1 SV=3	4.37956	3	3	3	685	75.553	9.79	99.1	89.3	98.3	107	98.1	108.2	95.5667	104.433	1.09278	0.118569
H9ZYJ2	TXN	Thioredoxin OS=Homo sapiens GN=TXN PE=2 SV=1	51.4286	7	26	7	105	11.73	4.92	98.5	97.3	90.9	100.7	103.9	108.7	95.5667	104.433	1.09278	0.0553902
Q9Y3B9	RRP15	RRP15-like protein OS=Homo sapiens GN=RRP15 PE=1 SV=2	18.0851	6	10	6	282	31.465	5.52	94.1	97.7	94.9	101.4	97.9	114	95.5667	104.433	1.09278	0.151427
Q9NNW5	WDR6	WD repeat-containing protein 6 OS=Homo sapiens GN=WDR6 PE=1 SV=1	4.3711	3	5	3	1121	121.647	6.87	99.9	98.9	88	103.3	111	98.9	95.6	104.4	1.09205	0.165762
A8K2P7		cDNA FLJ77652, highly similar to Homo sapiens START domain containing 4, sterol regulated (STARD4), mRNA OS=Homo sapiens PE=2 SV=1	6.34146	1	1	1	205	23.53	5.3	106.1	89.2	91.5	96.9	103.2	113.1	95.6	104.4	1.09205	0.282211
P42773	CDKN2C	Cyclin-dependent kinase 4 inhibitor C OS=Homo sapiens GN=CDKN2C PE=1 SV=1	10.7143	2	2	2	168	18.116	6.52	103.9	82.5	100.4	112.2	102.8	98.2	95.6	104.4	1.09205	0.322517
Q5JAM2	ALAS1	5-aminolevulinate synthase OS=Homo sapiens GN=ALAS1 PE=2 SV=1	1.40625	1	1	1	640	70.536	8.46	98.8	88.2	99.8	112.8	107.1	93.3	95.6	104.4	1.09205	0.269814
A8K8K1		cDNA FLJ76936, highly similar to Homo sapiens RNA terminal phosphate cyclase domain 1 (RTCD1), mRNA OS=Homo sapiens PE=2 SV=1	36.8852	9	12	9	366	39.295	8.05	101	94.4	91.4	104.4	102.7	106	95.6	104.367	1.0917	0.0427823
Q96HN2	AHCYL2	Adenosylhomocysteinase 3 OS=Homo sapiens GN=AHCYL2 PE=1 SV=1	29.9509	17	42	6	611	66.678	7.36	99.3	89.1	98.5	110.9	99	103.3	95.6333	104.4	1.09167	0.140433
B7Z3K9		Fructose-bisphosphate aldolase OS=Homo sapiens PE=2 SV=1	53.4368	23	130	17	451	48.378	8.07	93.8	95.4	97.7	105.5	105.2	102.4	95.6333	104.367	1.09132	0.00435335
Q9GZZ1	NAA50	N-alpha-acetyltransferase 50 OS=Homo sapiens GN=NAA50 PE=1 SV=1	58.5799	11	30	11	169	19.386	8.81	98	98.4	90.5	101.6	105.1	106.4	95.6333	104.367	1.09132	0.0412068
Q9NW68	BSDC1	BSD domain-containing protein 1 OS=Homo sapiens GN=BSDC1 PE=1 SV=1	19.5349	5	7	5	430	47.134	4.49	97.4	98.6	90.9	105	107	101.1	95.6333	104.367	1.09132	0.0416741
D3VVP5	ATXN3	Ataxin 3 variant ref (Fragment) OS=Homo sapiens GN=ATXN3 PE=2 SV=1	14.1772	4	5	4	395	46.232	4.86	93	92.7	101.2	109.5	103.1	100.5	95.6333	104.367	1.09132	0.0864823
A0A024R7N7	IFI30	Interferon, gamma-inducible protein 30, isoform CRA_b OS=Homo sapiens GN=IFI30 PE=4 SV=1	4.4	1	2	1	250	27.945	4.88	95.6	86.6	104.7	108.9	101.1	103.1	95.6333	104.367	1.09132	0.201816
Q96RG5	IRS2	Insulin receptor substrate 2 insertion mutant (Fragment) OS=Homo sapiens GN=IRS2 PE=4 SV=1	7.54294	8	8	8	1339	137.348	8.69	93.1	95.6	98.2	105.9	103.7	103.5	95.6333	104.367	1.09132	0.0062634
B2R9L8		Delta-like protein OS=Homo sapiens PE=2 SV=1	1.75182	1	1	1	685	74.566	6.87	104.9	95.2	86.9	98.6	109.5	105	95.6667	104.367	1.09094	0.226157
O95551	TDP2	Tyrosyl-DNA phosphodiesterase 2 OS=Homo sapiens GN=TDP2 PE=1 SV=1	17.9558	5	7	5	362	40.903	5.1	93.9	94.3	98.8	101.9	102.8	108.3	95.6667	104.333	1.09059	0.0270894
Q7L523	RRAGA	Ras-related GTP-binding protein A OS=Homo sapiens GN=RRAGA PE=1 SV=1	34.5048	9	10	9	313	36.543	7.72	99	96.9	91.1	99.8	102.7	110.5	95.6667	104.333	1.09059	0.0946277
Q86WU2	LDHD	Probable D-lactate dehydrogenase, mitochondrial OS=Homo sapiens GN=LDHD PE=1 SV=1	3.15582	1	1	1	507	54.836	6.65	99.4	91.4	96.2	100.7	106	106.3	95.6667	104.333	1.09059	0.0425494
Q9ULP9	TBC1D24	TBC1 domain family member 24 OS=Homo sapiens GN=TBC1D24 PE=1 SV=2	5.54562	3	3	3	559	62.879	7.36	95	93.3	98.7	108.6	102.2	102.2	95.6667	104.333	1.09059	0.0312478
A6MUU8	MIF	Macrophage migration inhibitory factor OS=Homo sapiens GN=MIF PE=2 SV=1	8.84956	1	1	1	113	12.388	8.16	95	117.3	74.7	85.8	140.5	86.6	95.6667	104.3	1.09024	0.713366
Q53XS4	PTPN6	Tyrosine-protein phosphatase non-receptor type OS=Homo sapiens GN=PTPN6 PE=2 SV=1	24.9581	12	16	12	597	67.677	7.78	99.3	95.1	92.7	104.7	105.5	102.8	95.7	104.333	1.09021	0.0144458
Q15773	MLF2	Myeloid leukemia factor 2 OS=Homo sapiens GN=MLF2 PE=1 SV=1	17.3387	3	5	3	248	28.129	6.9	111.2	94.9	81	97.7	119.5	95.7	95.7	104.3	1.08986	0.499174
A0A024R5H6	PACS1	Phosphofurin acidic cluster sorting protein 1, isoform CRA_a OS=Homo sapiens GN=PACS1 PE=4 SV=1	10.2804	8	8	8	963	104.833	7.74	94.7	93.8	98.6	105.9	105	102	95.7	104.3	1.08986	0.0103546
Q9UJK0	TSR3	Ribosome biogenesis protein TSR3 homolog OS=Homo sapiens GN=TSR3 PE=1 SV=1	3.52564	1	1	1	312	33.575	6.87	96.6	87.2	103.3	114.5	85.6	112.8	95.7	104.3	1.08986	0.457264
A0A024R6D1	NEK9	NIMA (Never in mitosis gene a)-related kinase 9, isoform CRA_a OS=Homo sapiens GN=NEK9 PE=4 SV=1	14.811	12	15	12	979	107.081	5.73	97.5	93.1	96.5	108	103.7	101.1	95.7	104.267	1.08952	0.0237845
Q59FC3		G protein-coupled receptor kinase interactor 1 variant (Fragment) OS=Homo sapiens PE=2 SV=1	26.2274	16	22	16	774	85.847	7.09	92.2	93.8	101.2	106.8	103.6	102.5	95.7333	104.3	1.08948	0.0487155
Q96E14	RMI2	RecQ-mediated genome instability protein 2 OS=Homo sapiens GN=RMI2 PE=1 SV=2	6.80272	1	1	1	147	15.855	7.9	102.3	98.5	86.4	93.1	113	106.8	95.7333	104.3	1.08948	0.321908
Q9BSY4	CHCHD5	Coiled-coil-helix-coiled-coil-helix domain-containing protein 5 OS=Homo sapiens GN=CHCHD5 PE=1 SV=1	65.4545	5	7	5	110	12.387	6.73	102.2	93.6	91.4	110.3	97.3	105.2	95.7333	104.267	1.08914	0.164111
Q8NFJ9	BBS1	Bardet-Biedl syndrome 1 protein OS=Homo sapiens GN=BBS1 PE=1 SV=1	5.05902	2	2	2	593	65.042	7.93	118	77.7	91.5	112.2	99	101.6	95.7333	104.267	1.08914	0.532141
Q8N6T7	SIRT6	NAD-dependent protein deacetylase sirtuin-6 OS=Homo sapiens GN=SIRT6 PE=1 SV=2	12.9577	3	3	3	355	39.094	9.19	95	94.3	97.9	106.4	101	105.4	95.7333	104.267	1.08914	0.0127952
P60174	TPI1	Triosephosphate isomerase OS=Homo sapiens GN=TPI1 PE=1 SV=3	78.3217	21	213	21	286	30.772	5.92	93.2	95.2	98.8	106.2	97.7	108.8	95.7333	104.233	1.08879	0.0849429
E5KTI5	NTHL1	Endonuclease III-like protein 1 OS=Homo sapiens GN=NTHL1 PE=3 SV=1	23.7179	4	6	4	312	34.368	9.67	100.8	93.4	93	101.6	105	106.1	95.7333	104.233	1.08879	0.0416977
Q9H9G7	AGO3	Protein argonaute-3 OS=Homo sapiens GN=AGO3 PE=1 SV=2	10.4651	6	6	3	860	97.298	9.11	94.5	88.5	104.2	108.9	103.1	100.7	95.7333	104.233	1.08879	0.17624
Q9UBU9	NXF1	Nuclear RNA export factor 1 OS=Homo sapiens GN=NXF1 PE=1 SV=1	31.0178	14	22	14	619	70.139	8.51	97.4	95.7	94.1	96.9	122.4	93.4	95.7333	104.233	1.08879	0.407305
A0A044PY82	MISP3	Uncharacterized protein MISP3 OS=Homo sapiens GN=MISP3 PE=4 SV=1	9.69529	2	3	2	361	38.981	9.83	109	85.7	92.6	101.1	100.2	111.4	95.7667	104.233	1.08841	0.338107
B4DT57		cDNA FLJ61383, highly similar to Serine/threonine-protein kinase 24 (EC 2.7.11.1) OS=Homo sapiens PE=2 SV=1	17.3333	7	9	3	450	49.967	5.6	97.9	99.8	89.6	101.5	99.1	112.1	95.7667	104.233	1.08841	0.170601
A0A024R1M5	ZNF278	Zinc finger protein 278, isoform CRA_c OS=Homo sapiens GN=ZNF278 PE=4 SV=1	3.34789	2	3	1	687	74.013	8.35	95.7	94.5	97.1	103.9	104.8	104	95.7667	104.233	1.08841	0.000458706
Q71UF1	ACO2	Aconitate hydratase, mitochondrial OS=Homo sapiens GN=ACO2 PE=3 SV=1	50.7692	37	149	2	780	85.563	7.49	94.7	93.4	99.2	106.8	105.6	100.3	95.7667	104.233	1.08841	0.0334402
Q15366	PCBP2	Poly(rC)-binding protein 2 OS=Homo sapiens GN=PCBP2 PE=1 SV=1	58.3562	14	83	8	365	38.556	6.79	96.6	98.2	92.5	103.5	101.9	107.3	95.7667	104.233	1.08841	0.0221952
P21964	COMT	Catechol O-methyltransferase OS=Homo sapiens GN=COMT PE=1 SV=2	59.0406	15	42	14	271	30.018	5.47	98.3	102.5	86.5	95.9	112.8	104	95.7667	104.233	1.08841	0.283327
P52943	CRIP2	Cysteine-rich protein 2 OS=Homo sapiens GN=CRIP2 PE=1 SV=1	38.9423	6	19	6	208	22.478	8.72	93.5	97.3	96.5	104.7	105.3	102.7	95.7667	104.233	1.08841	0.00375591
B4DW34		cDNA FLJ56798, highly similar to Acid sphingomyelinase-like phosphodiesterase 3b (EC 3.1.4.-) OS=Homo sapiens PE=2 SV=1	3.51648	1	1	1	455	50.753	5.64	100.4	104.5	82.5	98.8	107.5	106.4	95.8	104.233	1.08803	0.311563
V9HWD6	HEL-S-1	Epididymis secretory protein Li 1 OS=Homo sapiens GN=HEL-S-1 PE=2 SV=1	60.5691	13	138	6	246	28.065	4.83	97	95.1	95.3	103.8	102.2	106.6	95.8	104.2	1.08768	0.00409046
Q6P6C2	ALKBH5	RNA demethylase ALKBH5 OS=Homo sapiens GN=ALKBH5 PE=1 SV=2	16.2437	4	6	4	394	44.229	9.09	96.2	103.7	87.5	97.2	115.4	100	95.8	104.2	1.08768	0.316466
A0A024RAV4	CSDA	Cold shock domain protein A, isoform CRA_b OS=Homo sapiens GN=CSDA PE=4 SV=1	65.3465	12	39	2	303	31.928	9.66	97.3	95.1	95	105.5	105.2	101.8	95.8	104.167	1.08733	0.0039805
P05089	ARG1	Arginase-1 OS=Homo sapiens GN=ARG1 PE=1 SV=2	2.17391	1	2	1	322	34.713	7.21	84.9	105.8	96.7	107.3	100.6	104.6	95.8	104.167	1.08733	0.258383
Q9UBL6	CPNE7	Copine-7 OS=Homo sapiens GN=CPNE7 PE=1 SV=1	26.0664	12	20	11	633	70.249	6.38	94.2	92.4	100.8	109.5	101.7	101.3	95.8	104.167	1.08733	0.0861994
O75146	HIP1R	Huntingtin-interacting protein 1-related protein OS=Homo sapiens GN=HIP1R PE=1 SV=2	11.985	10	10	8	1068	119.315	6.67	93.5	96.1	97.9	102	110	100.6	95.8333	104.2	1.0873	0.0588528
Q9H009	NACA2	Nascent polypeptide-associated complex subunit alpha-2 OS=Homo sapiens GN=NACA2 PE=1 SV=1	6.97674	1	5	1	215	23.209	4.73	91.3	92.3	103.9	109.6	107.8	95.2	95.8333	104.2	1.0873	0.240304
Q9BVP2	GNL3	Guanine nucleotide-binding protein-like 3 OS=Homo sapiens GN=GNL3 PE=1 SV=2	44.0801	20	31	1	549	61.954	9.16	101.7	101	84.8	86.2	102.8	123.5	95.8333	104.167	1.08696	0.529502
Q96TA1	FAM129B	Niban-like protein 1 OS=Homo sapiens GN=FAM129B PE=1 SV=3	23.4584	14	22	14	746	84.085	6.19	95.2	99.3	93	101.5	108.3	102.7	95.8333	104.167	1.08696	0.040577
P0C7P0	CISD3	CDGSH iron-sulfur domain-containing protein 3, mitochondrial OS=Homo sapiens GN=CISD3 PE=1 SV=1	14.9606	3	4	3	127	14.206	10.55	98.2	91.9	97.4	102.1	106.1	104.3	95.8333	104.167	1.08696	0.0220837
Q96HP0	DOCK6	Dedicator of cytokinesis protein 6 OS=Homo sapiens GN=DOCK6 PE=1 SV=3	1.66097	3	3	2	2047	229.414	6.74	94.7	86.7	106.1	108.4	107.9	96.2	95.8333	104.167	1.08696	0.29351
P48380	RFX3	Transcription factor RFX3 OS=Homo sapiens GN=RFX3 PE=1 SV=2	4.53939	2	3	2	749	83.477	6	95.6	88.6	103.3	112	110.1	90.4	95.8333	104.167	1.08696	0.362012
A0A087WXK5	ABCA2	ATP-binding cassette sub-family A member 2 OS=Homo sapiens GN=ABCA2 PE=1 SV=1	0.648824	1	1	1	2466	272.833	6.86	110.4	93	84.1	96.1	104.3	112.1	95.8333	104.167	1.08696	0.406853
Q8N2U0	TMEM256	Transmembrane protein 256 OS=Homo sapiens GN=TMEM256 PE=3 SV=1	24.7788	1	2	1	113	11.734	8.94	115.6	120	51.9	84.8	127.8	99.8	95.8333	104.133	1.08661	0.759826
Q9NU23	LYRM2	LYR motif-containing protein 2 OS=Homo sapiens GN=LYRM2 PE=1 SV=1	22.7273	3	3	3	88	10.443	10.46	108	84.2	95.4	99.8	119.2	93.5	95.8667	104.167	1.08658	0.467418
B3KN52		cDNA FLJ13606 fis, clone PLACE1010579, highly similar to Homo sapiens GULP, engulfment adaptor PTB domain containing 1 (GULP1), mRNA OS=Homo sapiens PE=2 SV=1	8.88158	3	3	3	304	34.438	7.9	91.3	94.1	102.2	114.1	98.5	99.9	95.8667	104.167	1.08658	0.236101
A0A0S2Z471	CKB	Creatine kinase brain isoform 2 (Fragment) OS=Homo sapiens GN=CKB PE=2 SV=1	68.642	21	279	1	405	44.893	6.11	99.3	101.2	87.1	92.9	107.4	112.1	95.8667	104.133	1.08623	0.319192
V9HWC9	HEL-S-44	Superoxide dismutase [Cu-Zn] OS=Homo sapiens GN=HEL-S-44 PE=2 SV=1	85.0649	10	55	10	154	15.926	6.13	98.3	100.8	88.5	99.5	107.1	105.8	95.8667	104.133	1.08623	0.135228
H0YAC6	LRBA	Lipopolysaccharide-responsive and beige-like anchor protein (Fragment) OS=Homo sapiens GN=LRBA PE=1 SV=1	26.4452	33	47	1	1505	166.807	5.64	92.5	95.8	99.3	103.1	105.4	103.9	95.8667	104.133	1.08623	0.0163679
F5GXV7	NBEA	Neurobeachin OS=Homo sapiens GN=NBEA PE=1 SV=2	6.2097	15	17	9	2947	327.757	6.18	98	90.9	98.7	114.5	100.9	97	95.8667	104.133	1.08623	0.231174
O75190	DNAJB6	DnaJ homolog subfamily B member 6 OS=Homo sapiens GN=DNAJB6 PE=1 SV=2	24.5399	7	9	6	326	36.065	9.16	99.6	92	96	106.6	103.1	102.7	95.8667	104.133	1.08623	0.0305021
A6XND5		Ribonuclease T2 OS=Homo sapiens PE=2 SV=1	5.53746	2	5	2	307	35.575	8.07	100.6	93.9	93.1	104.2	100.3	107.9	95.8667	104.133	1.08623	0.062975
A0A024R9D8	SPAG1	Sperm associated antigen 1, isoform CRA_b OS=Homo sapiens GN=SPAG1 PE=4 SV=1	2.91577	2	3	2	926	103.544	6.86	101.9	93.7	92	101.7	119.5	91.2	95.8667	104.133	1.08623	0.401053
Q96PE3	INPP4A	Type I inositol 3,4-bisphosphate 4-phosphatase OS=Homo sapiens GN=INPP4A PE=1 SV=1	1.3306	1	1	1	977	109.885	6.96	101.4	97.8	88.4	99.7	121	91.7	95.8667	104.133	1.08623	0.436153
A0A024RBN6	COX6A1	Cytochrome c oxidase subunit 6A, mitochondrial OS=Homo sapiens GN=COX6A1 PE=3 SV=1	30.9211	2	6	1	152	16.776	10.83	104.2	104.2	79.2	92.8	112.8	106.8	95.8667	104.133	1.08623	0.464167
Q9NV88	INTS9	Integrator complex subunit 9 OS=Homo sapiens GN=INTS9 PE=1 SV=2	7.75076	4	4	4	658	73.767	6.33	100.7	89	97.9	113	97.4	102	95.8667	104.133	1.08623	0.228448
A4D2D6	HRBL	HIV-1 Rev binding protein-like OS=Homo sapiens GN=HRBL PE=2 SV=1	4.158	2	3	1	481	48.932	9.11	101.9	86.3	99.4	107.7	97.3	107.4	95.8667	104.133	1.08623	0.235298
Q8N6S4	ANKRD13C	Ankyrin repeat domain-containing protein 13C OS=Homo sapiens GN=ANKRD13C PE=2 SV=2	6.28466	1	1	1	541	60.78	6.93	78.5	116.4	92.7	93.1	122.7	96.5	95.8667	104.1	1.08588	0.600022
Q6XQN6	NAPRT	Nicotinate phosphoribosyltransferase OS=Homo sapiens GN=NAPRT PE=1 SV=2	27.1375	11	17	11	538	57.542	5.68	96.7	95.7	95.3	105.8	101.5	105.1	95.9	104.133	1.08585	0.00413047
Q96BJ3	AIDA	Axin interactor, dorsalization-associated protein OS=Homo sapiens GN=AIDA PE=1 SV=1	25.1634	5	9	5	306	35.001	6.55	97	96.9	93.8	115.1	104	93.2	95.9	104.1	1.08551	0.269903
Q96AG3	SLC25A46	Solute carrier family 25 member 46 OS=Homo sapiens GN=SLC25A46 PE=1 SV=1	15.5502	5	5	5	418	46.145	7.43	92.1	96.8	98.8	103.1	99.3	109.9	95.9	104.1	1.08551	0.0899012
O75865	TRAPPC6A	Trafficking protein particle complex subunit 6A OS=Homo sapiens GN=TRAPPC6A PE=1 SV=2	22.6415	4	5	4	159	17.593	5.26	100.7	93.9	93.1	103.7	99.7	108.9	95.9	104.1	1.08551	0.0845551
Q8N9M5	TMEM102	Transmembrane protein 102 OS=Homo sapiens GN=TMEM102 PE=1 SV=1	6.29921	3	3	3	508	54.141	5.91	93.8	97.9	96	101.4	103.4	107.4	95.9	104.067	1.08516	0.0184022
Q8IZV5	RDH10	Retinol dehydrogenase 10 OS=Homo sapiens GN=RDH10 PE=1 SV=1	2.34604	1	1	1	341	38.062	7.4	103.3	85.1	99.3	118.4	92.9	100.9	95.9	104.067	1.08516	0.431155
A0A024RD18	STK38	Serine/threonine kinase 38, isoform CRA_a OS=Homo sapiens GN=STK38 PE=3 SV=1	9.89247	4	4	3	465	54.155	7.15	92.3	88.4	107	111.3	96.8	104.1	95.9	104.067	1.08516	0.310681
Q8TEP9	FLJ00144	FLJ00144 protein (Fragment) OS=Homo sapiens GN=FLJ00144 PE=2 SV=1	40.3922	8	14	1	255	28.437	6.18	114.4	83.4	90	95.5	102.5	114.3	95.9333	104.1	1.08513	0.495658
A1X4P9	ATP2B2	PMCA2i (Fragment) OS=Homo sapiens GN=ATP2B2 PE=2 SV=1	7.14286	2	2	1	392	44.428	6.15	106	88	93.8	115.3	99.5	97.5	95.9333	104.1	1.08513	0.350608
E5KS95	TSFM	Elongation factor Ts, mitochondrial OS=Homo sapiens GN=TSFM PE=3 SV=1	38.1538	13	27	13	325	35.368	8.38	92.8	97	98	108.2	100.6	103.4	95.9333	104.067	1.08478	0.0408446
Q9UI15	TAGLN3	Transgelin-3 OS=Homo sapiens GN=TAGLN3 PE=1 SV=2	14.0704	2	13	1	199	22.458	7.33	98.5	99.2	90.1	109.3	93.7	109.2	95.9333	104.067	1.08478	0.2435
Q05086	UBE3A	Ubiquitin-protein ligase E3A OS=Homo sapiens GN=UBE3A PE=1 SV=4	14.8571	11	15	11	875	100.623	5.22	94.2	94.6	99	113.4	100.9	97.9	95.9333	104.067	1.08478	0.178396
O00418	EEF2K	Eukaryotic elongation factor 2 kinase OS=Homo sapiens GN=EEF2K PE=1 SV=2	4.55172	2	2	2	725	82.092	5.33	111.1	91.7	85	104.2	99.1	108.9	95.9333	104.067	1.08478	0.383744
Q7Z6B7	SRGAP1	SLIT-ROBO Rho GTPase-activating protein 1 OS=Homo sapiens GN=SRGAP1 PE=1 SV=1	2.39631	2	2	2	1085	124.186	6.83	100.5	88.8	98.5	102.9	102.2	107.1	95.9333	104.067	1.08478	0.106883
A0A0A0MTH9	BTAF1	TATA-binding protein-associated factor 172 OS=Homo sapiens GN=BTAF1 PE=1 SV=1	9.46458	13	15	13	1849	206.802	6.52	96.9	93	97.9	108.5	103.2	100.5	95.9333	104.067	1.08478	0.0432204
Q86TI2	DPP9	Dipeptidyl peptidase 9 OS=Homo sapiens GN=DPP9 PE=1 SV=3	12.051	8	12	8	863	98.201	6.46	94.2	94.6	99	107.6	100.6	104	95.9333	104.067	1.08478	0.032814
Q53G08		DNA replication complex GINS protein PSF2 variant (Fragment) OS=Homo sapiens PE=2 SV=1	20	3	4	3	185	21.356	5.64	108.9	94.6	84.3	99.8	105.7	106.7	95.9333	104.067	1.08478	0.336329
Q6ZUT2		cDNA FLJ43348 fis, clone NT2RI3008974, moderately similar to Probable transposase OS=Homo sapiens PE=2 SV=1	16.7702	1	1	1	161	17.889	9.42	82.7	106.1	99	119.1	98.1	95	95.9333	104.067	1.08478	0.472334
A8K973		cDNA FLJ77998, highly similar to Homo sapiens synaptotagmin-like 4 (granuphilin-a), mRNA OS=Homo sapiens PE=2 SV=1	1.78838	1	1	1	671	75.944	8.98	100.4	95.7	91.7	101	107.6	103.6	95.9333	104.067	1.08478	0.0618955
Q8TAP6	CEP76	Centrosomal protein of 76 kDa OS=Homo sapiens GN=CEP76 PE=1 SV=1	2.42792	1	1	1	659	74.366	6.74	94.8	90.9	102.1	110.7	95.1	106.3	95.9333	104.033	1.08443	0.227452
B2RDH1		cDNA, FLJ96605, highly similar to Homo sapiens retinol dehydrogenase 13 (all-trans and 9-cis) (RDH13), mRNA OS=Homo sapiens PE=2 SV=1	33.0769	7	10	1	260	28.82	7.11	97.5	95.3	95.1	113.8	90.5	107.9	95.9667	104.067	1.0844	0.313774
Q9H446	RWDD1	RWD domain-containing protein 1 OS=Homo sapiens GN=RWDD1 PE=1 SV=1	3.7037	1	2	1	243	27.922	4.2	92.1	94.4	101.4	103.9	102	106.3	95.9667	104.067	1.0844	0.0572017
Q9NZI8	IGF2BP1	Insulin-like growth factor 2 mRNA-binding protein 1 OS=Homo sapiens GN=IGF2BP1 PE=1 SV=2	13.8648	7	9	5	577	63.441	9.2	96.3	92.2	99.4	108.3	104.5	99.3	95.9667	104.033	1.08406	0.0731153
B2RE30		cDNA, FLJ96895, highly similar to Homo sapiens TBC1 domain family, member 22A (TBC1D22A), mRNA OS=Homo sapiens PE=2 SV=1	7.54352	3	7	3	517	59.065	6.15	100.1	98	89.8	111.4	100.3	100.4	95.9667	104.033	1.08406	0.171027
Q8WUP2	FBLIM1	Filamin-binding LIM protein 1 OS=Homo sapiens GN=FBLIM1 PE=1 SV=2	4.02145	1	1	1	373	40.643	6.02	105.4	89.3	93.2	102.9	93.6	115.6	95.9667	104.033	1.08406	0.370904
P49721	PSMB2	Proteasome subunit beta type-2 OS=Homo sapiens GN=PSMB2 PE=1 SV=1	36.3184	9	23	9	201	22.822	7.02	101.3	97.9	88.8	100.3	105.5	106.3	96	104.033	1.08368	0.12691
Q8NEZ2	VPS37A	Vacuolar protein sorting-associated protein 37A OS=Homo sapiens GN=VPS37A PE=1 SV=1	16.3728	4	5	4	397	44.287	5.57	96.6	85.5	105.9	109.4	95.3	107.4	96	104.033	1.08368	0.336403
Q5VW38	GPR107	Protein GPR107 OS=Homo sapiens GN=GPR107 PE=1 SV=1	6.16667	3	4	3	600	66.948	7.24	100	87.7	100.3	106.4	93.9	111.8	96	104.033	1.08368	0.29874
Q9UFN0	NIPSNAP3A	Protein NipSnap homolog 3A OS=Homo sapiens GN=NIPSNAP3A PE=1 SV=2	65.1822	12	41	10	247	28.449	9.16	97.1	94.3	96.6	104.5	102.5	105	96	104	1.08333	0.00225715
Q53Y51	DDT	D-dopachrome tautomerase OS=Homo sapiens GN=DDT PE=2 SV=1	63.5593	8	25	8	118	12.704	7.3	105.6	96.8	85.6	101	107.2	103.8	96	104	1.08333	0.257174
Q59GJ0		Eukaryotic translation initiation factor 4 gamma, 3 variant (Fragment) OS=Homo sapiens PE=2 SV=1	12.6966	19	33	13	1780	195.836	5.64	97.9	93.9	96.2	105.3	105	101.7	96	104	1.08333	0.00808535
A0A024R1S8	LASP1	LIM and SH3 protein 1, isoform CRA_b OS=Homo sapiens GN=LASP1 PE=4 SV=1	61.6858	15	31	14	261	29.698	7.05	96	100.4	91.6	103.5	102.1	106.4	96	104	1.08333	0.0479029
Q9H6Y2	WDR55	WD repeat-containing protein 55 OS=Homo sapiens GN=WDR55 PE=1 SV=2	24.0209	6	6	6	383	42.044	4.92	99.5	92.5	96	100.2	104.1	107.7	96	104	1.08333	0.0540442
Q9NWQ8	PAG1	Phosphoprotein associated with glycosphingolipid-enriched microdomains 1 OS=Homo sapiens GN=PAG1 PE=1 SV=2	2.31481	1	1	1	432	46.951	4.65	95.5	90.1	102.4	115.5	92.6	103.9	96	104	1.08333	0.346693
W0S1J7	Pe7Fe14	PJA2/FER fusion protein OS=Homo sapiens GN=Pe7Fe14 PE=2 SV=1	1.74825	1	2	1	858	96.218	4.67	100	88.1	99.9	100.7	106.5	104.7	96	103.967	1.08299	0.137964
Q969P0	IGSF8	Immunoglobulin superfamily member 8 OS=Homo sapiens GN=IGSF8 PE=1 SV=1	5.54649	2	3	2	613	64.994	8	99.6	96.5	91.9	104.3	105.5	102.1	96	103.967	1.08299	0.0312608
Q969E8	TSR2	Pre-rRNA-processing protein TSR2 homolog OS=Homo sapiens GN=TSR2 PE=1 SV=1	4.71204	1	1	1	191	20.881	4.39	108.1	85.1	94.8	92.1	92.3	127.5	96	103.967	1.08299	0.587473
Q8TEQ8	PIGO	GPI ethanolamine phosphate transferase 3 OS=Homo sapiens GN=PIGO PE=1 SV=3	0.734619	1	1	1	1089	118.623	8.12	100.7	94.7	92.6	113.9	100.4	97.6	96	103.967	1.08299	0.227012
P07686	HEXB	Beta-hexosaminidase subunit beta OS=Homo sapiens GN=HEXB PE=1 SV=3	25.3597	13	25	12	556	63.071	6.76	100.6	94.5	93	103.4	106.8	101.8	96.0333	104	1.08296	0.0443538
Q8NHH9	ATL2	Atlastin-2 OS=Homo sapiens GN=ATL2 PE=1 SV=2	20.9262	8	14	7	583	66.187	5.48	94.1	96.7	97.3	104.7	104.6	102.7	96.0333	104	1.08296	0.00249395
E7EW20	MYO6	Unconventional myosin-VI OS=Homo sapiens GN=MYO6 PE=1 SV=2	40.0772	42	77	1	1295	149.774	8.51	101	101.2	85.9	92.2	112.4	107.3	96.0333	103.967	1.08261	0.37225
Q86XE5	HOGA1	4-hydroxy-2-oxoglutarate aldolase, mitochondrial OS=Homo sapiens GN=HOGA1 PE=1 SV=1	5.8104	1	2	1	327	35.226	7.96	104	89.3	94.8	115.2	92.1	104.6	96.0333	103.967	1.08261	0.373962
A0A024R9G2	ANKRD46	Ankyrin repeat domain 46, isoform CRA_a OS=Homo sapiens GN=ANKRD46 PE=4 SV=1	4.74138	1	1	1	232	25.95	7.15	100.4	89.3	98.4	92.5	107.6	111.8	96.0333	103.967	1.08261	0.307103
Q6FI81	CIAPIN1	Anamorsin OS=Homo sapiens GN=CIAPIN1 PE=1 SV=2	36.859	10	19	10	312	33.561	5.62	97.5	102.2	88.4	102.7	105.9	103.2	96.0333	103.933	1.08226	0.131125
Q9C0B7	TANGO6	Transport and Golgi organization protein 6 homolog OS=Homo sapiens GN=TANGO6 PE=1 SV=2	1.37112	1	1	1	1094	120.671	6.11	97	89.5	101.6	133.9	84.2	93.7	96.0333	103.933	1.08226	0.639936
Q9Y3E2	BOLA1	BolA-like protein 1 OS=Homo sapiens GN=BOLA1 PE=1 SV=1	54.0146	5	9	5	137	14.28	7.96	101.9	92.3	93.9	110.6	100.1	101.1	96.0333	103.933	1.08226	0.152156
A0A140VK27		Leukotriene A(4) hydrolase OS=Homo sapiens PE=2 SV=1	43.5352	20	48	20	611	69.241	6.18	94	98	96.2	104.9	105.8	101.2	96.0667	103.967	1.08223	0.0122875
Q5Y190	RESDA1	Anchor protein OS=Homo sapiens GN=RESDA1 PE=2 SV=1	0.788342	2	3	2	4186	452.956	6.83	104.9	91.8	91.5	109.7	102.5	99.7	96.0667	103.967	1.08223	0.212275
E9PJL9	NDUFV1	NADH dehydrogenase [ubiquinone] flavoprotein 1, mitochondrial (Fragment) OS=Homo sapiens GN=NDUFV1 PE=1 SV=8	62.1053	5	8	1	95	10.434	5.91	95.1	101.2	91.9	93.2	105.3	113.4	96.0667	103.967	1.08223	0.289265
Q8TD16	BICD2	Protein bicaudal D homolog 2 OS=Homo sapiens GN=BICD2 PE=1 SV=1	12.9854	9	9	9	824	93.476	5.44	94.2	93.4	100.6	104.9	99.5	107.5	96.0667	103.967	1.08223	0.073527
H9S5Y2	COX2	Cytochrome c oxidase subunit 2 OS=Homo sapiens GN=COX2 PE=3 SV=1	27.7533	6	27	1	227	25.545	4.82	149.4	68.4	70.4	110.2	86.2	115.4	96.0667	103.933	1.08189	0.793737
Q7L3T8	PARS2	Probable proline--tRNA ligase, mitochondrial OS=Homo sapiens GN=PARS2 PE=1 SV=1	23.5789	7	8	7	475	53.228	8.1	102.5	95.3	90.4	101.6	101.9	108.3	96.0667	103.933	1.08189	0.13007
Q9H977	WDR54	WD repeat-containing protein 54 OS=Homo sapiens GN=WDR54 PE=1 SV=1	11.976	3	4	3	334	35.868	6.2	102.2	96.5	89.5	108.3	104.6	98.9	96.0667	103.933	1.08189	0.16089
Q96J02	ITCH	E3 ubiquitin-protein ligase Itchy homolog OS=Homo sapiens GN=ITCH PE=1 SV=2	8.41639	5	8	5	903	102.738	6.3	98.2	88.2	101.8	109.5	97.6	104.7	96.0667	103.933	1.08189	0.214594
Q9BZE9	ASPSCR1	Tether containing UBX domain for GLUT4 OS=Homo sapiens GN=ASPSCR1 PE=1 SV=1	17.7215	5	7	5	553	60.146	6.64	95.2	93.7	99.3	104.7	98.9	108.1	96.0667	103.9	1.08154	0.0685535
A0A024RB16	FAM62A	Family with sequence similarity 62 (C2 domain containing), member A, isoform CRA_a OS=Homo sapiens GN=FAM62A PE=4 SV=1	41.2926	37	84	1	1114	123.925	5.78	98.5	107.4	82.3	99.3	115.6	96.8	96.0667	103.9	1.08154	0.452387
Q9Y277	VDAC3	Voltage-dependent anion-selective channel protein 3 OS=Homo sapiens GN=VDAC3 PE=1 SV=1	62.1908	14	70	6	283	30.639	8.66	99.2	102	87	96.1	107.4	108.2	96.0667	103.9	1.08154	0.264337
B3KMR5		cDNA FLJ12434 fis, clone NT2RM1000037, highly similar to Homo sapiens KIAA0690 protein OS=Homo sapiens PE=2 SV=1	24.9807	26	37	25	1297	143.581	8.75	97.5	95.7	95	103.4	103.6	104.7	96.0667	103.9	1.08154	0.0007607
Q3ZTS5	BTBD1	BTB domain containing 1 OS=Homo sapiens GN=BTBD1 PE=2 SV=1	3.52697	1	1	1	482	52.692	6.1	108.8	85.5	94	102.5	107.5	101.8	96.1	103.933	1.08151	0.328213
A0A024R718	PBEF1	Pre-B-cell colony enhancing factor 1, isoform CRA_a OS=Homo sapiens GN=PBEF1 PE=4 SV=1	62.5255	26	62	26	491	55.487	7.15	95.7	97.6	95	104.1	103.3	104.4	96.1	103.933	1.08151	0.000747153
Q96RT1	ERBIN	Erbin OS=Homo sapiens GN=ERBIN PE=1 SV=2	3.68272	5	5	5	1412	158.2	5.5	93.2	94.8	100.3	106.8	96.4	108.6	96.1	103.933	1.08151	0.147389
Q9Y2A7	NCKAP1	Nck-associated protein 1 OS=Homo sapiens GN=NCKAP1 PE=1 SV=1	24.8227	26	48	26	1128	128.707	6.62	93.7	97.2	97.4	107.8	101.7	102.2	96.1	103.9	1.08117	0.0273073
P27105	STOM	Erythrocyte band 7 integral membrane protein OS=Homo sapiens GN=STOM PE=1 SV=3	25.6944	6	14	6	288	31.711	7.88	104.8	91.5	92	106.9	103	101.8	96.1	103.9	1.08117	0.166382
Q9NP61	ARFGAP3	ADP-ribosylation factor GTPase-activating protein 3 OS=Homo sapiens GN=ARFGAP3 PE=1 SV=1	28.4884	12	18	12	516	56.893	7.36	95.2	96.5	96.6	105.9	103.4	102.3	96.1	103.867	1.08082	0.00256065
P46459	NSF	Vesicle-fusing ATPase OS=Homo sapiens GN=NSF PE=1 SV=3	44.4892	32	67	31	744	82.542	6.95	95.6	96.2	96.5	104.3	104.4	102.9	96.1	103.867	1.08082	0.000147828
A0A024R1U1	PSMC3IP	PSMC3 interacting protein, isoform CRA_a OS=Homo sapiens GN=PSMC3IP PE=4 SV=1	20.3008	5	7	5	266	30.293	8.94	96.6	93	98.7	106.2	97.9	107.5	96.1	103.867	1.08082	0.08669
Q96RZ2	RJD9	N-acetylglucosamine-1-phosphate transferase, gamma subunit, isoform CRA_b OS=Homo sapiens GN=RJD9 PE=4 SV=1	10.8761	2	2	2	331	36.776	6.79	99.4	96.4	92.5	98.8	90.6	122.2	96.1	103.867	1.08082	0.467137
Q6P1N1	PPM2C	PPM2C protein (Fragment) OS=Homo sapiens GN=PPM2C PE=2 SV=1	2.14521	1	1	1	606	68.42	7.9	109.3	94.1	85	119.6	101.7	90.4	96.1333	103.9	1.08079	0.521539
Q9Y597	KCTD3	BTB/POZ domain-containing protein KCTD3 OS=Homo sapiens GN=KCTD3 PE=1 SV=2	3.92638	2	3	2	815	88.929	7.03	96.8	95.5	96.1	99.6	103.4	108.7	96.1333	103.9	1.08079	0.0435095
A0A024R1Z1	CDC34	Cell division cycle 34, isoform CRA_a OS=Homo sapiens GN=CDC34 PE=3 SV=1	2.9661	1	2	1	236	26.72	4.54	97.5	98.6	92.3	105.4	100.1	106.2	96.1333	103.9	1.08079	0.046498
Q15119	PDK2	[Pyruvate dehydrogenase (acetyl-transferring)] kinase isozyme 2, mitochondrial OS=Homo sapiens GN=PDK2 PE=1 SV=2	14.9877	4	5	3	407	46.124	6.61	97.4	91.7	99.3	106.5	100.7	104.5	96.1333	103.9	1.08079	0.0525719
O00471	EXOC5	Exocyst complex component 5 OS=Homo sapiens GN=EXOC5 PE=1 SV=1	24.435	14	21	13	708	81.801	6.71	98.8	97.2	92.4	109.4	101.9	100.3	96.1333	103.867	1.08044	0.0853533
A0A024R374	CTSB	Cathepsin B, isoform CRA_a OS=Homo sapiens GN=CTSB PE=3 SV=1	19.469	5	10	5	339	37.797	6.3	100.4	99.8	88.2	101.1	113	97.5	96.1333	103.867	1.08044	0.276328
Q8WUK0	PTPMT1	Phosphatidylglycerophosphatase and protein-tyrosine phosphatase 1 OS=Homo sapiens GN=PTPMT1 PE=1 SV=1	47.2637	9	12	9	201	22.829	9.77	93	95.9	99.5	104.5	106.2	100.9	96.1333	103.867	1.08044	0.0340671
B3KRW4		cDNA FLJ34980 fis, clone OCBBF2000522, highly similar to Rab GTPase-binding effector protein 2 OS=Homo sapiens PE=2 SV=1	9.13884	4	5	4	569	63.488	4.78	96	91.2	101.2	111	97.2	103.4	96.1333	103.867	1.08044	0.191501
Q93100	PHKB	Phosphorylase b kinase regulatory subunit beta OS=Homo sapiens GN=PHKB PE=1 SV=3	3.93413	3	3	3	1093	124.805	6.95	96.7	97.5	94.2	104.3	102.9	104.4	96.1333	103.867	1.08044	0.00219793
O14530	TXNDC9	Thioredoxin domain-containing protein 9 OS=Homo sapiens GN=TXNDC9 PE=1 SV=2	3.9823	1	2	1	226	26.517	5.88	92.5	100.4	95.5	101.7	110.8	99.1	96.1333	103.867	1.08044	0.141431
Q709F0	ACAD11	Acyl-CoA dehydrogenase family member 11 OS=Homo sapiens GN=ACAD11 PE=1 SV=2	4.35897	3	3	3	780	87.228	8.12	96.6	89.2	102.6	113.1	95.3	103.2	96.1333	103.867	1.08044	0.296358
Q92538	GBF1	Golgi-specific brefeldin A-resistance guanine nucleotide exchange factor 1 OS=Homo sapiens GN=GBF1 PE=1 SV=2	13.986	18	23	18	1859	206.315	5.73	95	95.2	98.2	104	100.4	107.1	96.1333	103.833	1.0801	0.0247242
B7ZLJ0	DIAPH2	DIAPH2 protein OS=Homo sapiens GN=DIAPH2 PE=2 SV=1	9.9728	10	11	10	1103	125.399	6.51	96	94.1	98.4	107.5	103.2	100.9	96.1667	103.867	1.08007	0.0286173
B3KQF4		cDNA FLJ90373 fis, clone NT2RP2004606, highly similar to Metalloproteinase inhibitor 1 OS=Homo sapiens PE=2 SV=1	9.66184	2	2	2	207	23.166	8.1	99.1	90.9	98.5	104.7	103.8	103.1	96.1667	103.867	1.08007	0.0452932
P21283	ATP6V1C1	V-type proton ATPase subunit C 1 OS=Homo sapiens GN=ATP6V1C1 PE=1 SV=4	50	20	34	20	382	43.914	7.46	95.3	96.6	96.6	100.4	102.7	108.4	96.1667	103.833	1.07972	0.0337967
A0A024R1I5	SEC14L2	SEC14-like 2 (S. cerevisiae), isoform CRA_b OS=Homo sapiens GN=SEC14L2 PE=4 SV=1	15.8809	4	4	4	403	46.116	7.84	97.9	89.4	101.2	105.1	104.2	102.2	96.1667	103.833	1.07972	0.101443
Q92623	TTC9	Tetratricopeptide repeat protein 9A OS=Homo sapiens GN=TTC9 PE=1 SV=3	4.95495	1	1	1	222	24.364	8.98	92.6	97.8	98.1	119.2	115.3	77	96.1667	103.833	1.07972	0.602575
Q7Z5H4	VN1R5	Vomeronasal type-1 receptor 5 OS=Homo sapiens GN=VN1R5 PE=2 SV=2	1.96078	1	2	1	357	40.752	9.2	60.2	85.7	142.6	105.1	103.1	103.2	96.1667	103.8	1.07938	0.76971
Q8N3D4	EHBP1L1	EH domain-binding protein 1-like protein 1 OS=Homo sapiens GN=EHBP1L1 PE=1 SV=2	0.590939	1	1	1	1523	161.756	4.83	93.8	90.8	103.9	105	101.7	104.7	96.1667	103.8	1.07938	0.136128
Q96CN4	EVI5L	EVI5-like protein OS=Homo sapiens GN=EVI5L PE=1 SV=1	3.77834	2	2	2	794	91.318	5.34	100.3	91.7	96.6	106.2	103.7	101.6	96.2	103.833	1.07935	0.0538887
Q9H5U6	ZCCHC4	Zinc finger CCHC domain-containing protein 4 OS=Homo sapiens GN=ZCCHC4 PE=1 SV=3	1.75439	1	1	1	513	58.971	8.75	92	97.8	98.8	106	100.4	105.1	96.2	103.833	1.07935	0.0495212
P37802	TAGLN2	Transgelin-2 OS=Homo sapiens GN=TAGLN2 PE=1 SV=3	79.397	16	138	15	199	22.377	8.25	100.3	96.8	91.5	102.4	101	108	96.2	103.8	1.079	0.0848399
Q8NBJ4	GOLM1	Golgi membrane protein 1 OS=Homo sapiens GN=GOLM1 PE=1 SV=1	20.6983	7	9	7	401	45.306	4.97	96	94.5	98.1	105.3	101.7	104.4	96.2	103.8	1.079	0.00720351
Q6ZRV2	FAM83H	Protein FAM83H OS=Homo sapiens GN=FAM83H PE=1 SV=3	4.49534	3	3	3	1179	127.044	6.98	106.9	91.2	90.5	111.4	102.3	97.7	96.2	103.8	1.079	0.319915
Q14CB8	ARHGAP19	Rho GTPase-activating protein 19 OS=Homo sapiens GN=ARHGAP19 PE=1 SV=1	2.02429	1	1	1	494	55.721	9.36	96.2	95.9	96.5	110.3	91.4	109.7	96.2	103.8	1.079	0.287828
Q5U676	B3GAT3	B3GAT3 protein (Fragment) OS=Homo sapiens GN=B3GAT3 PE=2 SV=1	19.3548	5	5	5	341	37.805	8.62	96.2	98.5	93.9	102.7	103.7	104.9	96.2	103.767	1.07866	0.00679495
Q9UJ41	RABGEF1	Rab5 GDP/GTP exchange factor OS=Homo sapiens GN=RABGEF1 PE=1 SV=2	7.20339	5	6	5	708	79.321	6.81	101.7	96.8	90.1	101.6	106.3	103.4	96.2	103.767	1.07866	0.105495
Q59G85		ZFYVE19 protein variant (Fragment) OS=Homo sapiens PE=2 SV=1	28.9157	4	4	1	166	17.877	4.6	88.5	86.1	114	118.8	99.4	93.1	96.2	103.767	1.07866	0.556609
P36507	MAP2K2	Dual specificity mitogen-activated protein kinase kinase 2 OS=Homo sapiens GN=MAP2K2 PE=1 SV=1	45.75	15	28	9	400	44.396	6.55	95.5	93.5	99.7	106.2	102.4	102.8	96.2333	103.8	1.07863	0.0258909
Q00535	CDK5	Cyclin-dependent-like kinase 5 OS=Homo sapiens GN=CDK5 PE=1 SV=3	37.3288	10	18	9	292	33.283	7.66	98.6	94.4	95.7	107	101.9	102.5	96.2333	103.8	1.07863	0.0204244
Q541A5	UFD1L	Ubiquitin fusion degradation 1 like (Yeast), isoform CRA_b OS=Homo sapiens GN=UFD1L PE=2 SV=1	50.4886	11	19	11	307	34.478	6.7	94.1	96.5	98.1	106.8	102.3	102.2	96.2333	103.767	1.07828	0.0169324
Q5VZK9	CARMIL1	F-actin-uncapping protein LRRC16A OS=Homo sapiens GN=CARMIL1 PE=1 SV=1	10.2845	11	14	11	1371	151.462	7.85	94.8	102.1	91.8	97.5	114.1	99.7	96.2333	103.767	1.07828	0.280183
J3QRC6	IFT20	Intraflagellar transport protein 20 homolog OS=Homo sapiens GN=IFT20 PE=1 SV=1	10.6383	1	1	1	141	15.84	5.38	94.9	96.5	97.3	104.5	102.2	104.6	96.2333	103.767	1.07828	0.00203175
Q5T0D9	TPRG1L	Tumor protein p63-regulated gene 1-like protein OS=Homo sapiens GN=TPRG1L PE=1 SV=1	4.77941	1	1	1	272	30.193	7.34	99	111.1	78.6	88.1	99.4	123.8	96.2333	103.767	1.07828	0.62323
Q9BUK6	MSTO1	Protein misato homolog 1 OS=Homo sapiens GN=MSTO1 PE=1 SV=1	1.22807	1	1	1	570	61.796	6.11	87.6	100.5	100.6	102.7	99.7	108.9	96.2333	103.767	1.07828	0.213429
Q6ZMI0	PPP1R21	Protein phosphatase 1 regulatory subunit 21 OS=Homo sapiens GN=PPP1R21 PE=1 SV=1	4.10256	2	2	2	780	88.26	6.84	95.4	97.4	95.9	107.7	99	104.6	96.2333	103.767	1.07828	0.0450143
Q01844	EWSR1	RNA-binding protein EWS OS=Homo sapiens GN=EWSR1 PE=1 SV=1	14.7866	8	46	2	656	68.436	9.33	99.5	93.9	95.3	109.7	100.6	100.9	96.2333	103.733	1.07794	0.0937957
Q9BPU6	DPYSL5	Dihydropyrimidinase-related protein 5 OS=Homo sapiens GN=DPYSL5 PE=1 SV=1	24.8227	10	15	10	564	61.382	7.2	94.1	95.6	99	116.3	99.3	95.6	96.2333	103.733	1.07794	0.315159
Q9P253	VPS18	Vacuolar protein sorting-associated protein 18 homolog OS=Homo sapiens GN=VPS18 PE=1 SV=2	10.0719	9	12	9	973	110.116	6.07	102.7	89	97.1	110.8	94.2	106.3	96.2667	103.767	1.07791	0.303301
E9PDI4	LAD1	Ladinin-1 OS=Homo sapiens GN=LAD1 PE=1 SV=1	2.25989	1	1	1	531	58.643	9.86	113.6	90.3	84.9	113.1	96.5	101.7	96.2667	103.767	1.07791	0.498112
O15460	P4HA2	Prolyl 4-hydroxylase subunit alpha-2 OS=Homo sapiens GN=P4HA2 PE=1 SV=1	2.24299	1	1	1	535	60.864	5.71	108.4	87.7	92.7	101	104.9	105.4	96.2667	103.767	1.07791	0.305576
Q9H4B6	SAV1	Protein salvador homolog 1 OS=Homo sapiens GN=SAV1 PE=1 SV=2	6.00522	1	1	1	383	44.606	9.09	97.6	99.5	91.7	115.9	101.4	94	96.2667	103.767	1.07791	0.334885
Q9P265	DIP2B	Disco-interacting protein 2 homolog B OS=Homo sapiens GN=DIP2B PE=1 SV=3	12.6904	15	17	13	1576	171.382	8.09	98.3	94.6	95.9	102.5	106.1	102.6	96.2667	103.733	1.07756	0.00964304
Q96LJ7	DHRS1	Dehydrogenase/reductase SDR family member 1 OS=Homo sapiens GN=DHRS1 PE=1 SV=1	46.9649	11	24	11	313	33.887	7.83	98.3	90.5	100	107.5	100.4	103.3	96.2667	103.733	1.07756	0.105209
A8K0Z3	WASH1	WAS protein family homolog 1 OS=Homo sapiens GN=WASH1 PE=1 SV=2	12.4731	4	8	4	465	50.297	5.68	97.7	95.4	95.7	114.9	100.5	95.8	96.2667	103.733	1.07756	0.266778
Q8WWI5	SLC44A1	Choline transporter-like protein 1 OS=Homo sapiens GN=SLC44A1 PE=1 SV=1	3.80518	2	2	2	657	73.253	8.6	97	94.9	96.9	95.7	103.5	112	96.2667	103.733	1.07756	0.191535
P62304	SNRPE	Small nuclear ribonucleoprotein E OS=Homo sapiens GN=SNRPE PE=1 SV=1	38.0435	3	9	3	92	10.797	9.44	102	99.8	87	102.4	98.8	109.9	96.2667	103.7	1.07722	0.262624
Q8TBS0	C18orf21	C18orf21 protein (Fragment) OS=Homo sapiens GN=C18orf21 PE=2 SV=2	3.52423	1	1	1	227	25.222	10.26	93	90.7	105.2	103.7	100.9	106.6	96.3	103.733	1.07719	0.195703
L0R4W3	CHTF8	Alternative protein CHTF8 OS=Homo sapiens GN=CHTF8 PE=4 SV=1	9.35115	3	3	3	524	51.359	12.41	96.7	96.1	96.1	108.6	107.1	95.5	96.3	103.733	1.07719	0.14732
H0Y8S0	HSPA9	Stress-70 protein, mitochondrial (Fragment) OS=Homo sapiens GN=HSPA9 PE=1 SV=1	50	7	26	2	102	11.268	7.18	91.2	103.2	94.5	97.9	107.5	105.7	96.3	103.7	1.07684	0.185657
A0A0A6YYH1	C15orf38-AP3S2	Protein C15orf38-AP3S2 OS=Homo sapiens GN=C15orf38-AP3S2 PE=4 SV=1	13.7056	5	8	4	394	43.854	5.3	95.4	94.5	99	104.8	96.8	109.5	96.3	103.7	1.07684	0.134587
Q96KC8	DNAJC1	DnaJ homolog subfamily C member 1 OS=Homo sapiens GN=DNAJC1 PE=1 SV=1	15.5235	7	9	7	554	63.843	8.63	95.4	94.5	99	106.9	104.2	100	96.3	103.7	1.07684	0.0383503
Q12980	NPRL3	Nitrogen permease regulator 3-like protein OS=Homo sapiens GN=NPRL3 PE=1 SV=1	10.3691	4	4	4	569	63.565	6.98	113.3	86.7	88.9	108.3	98.9	103.9	96.3	103.7	1.07684	0.454612
Q9Y2S2	CRYL1	Lambda-crystallin homolog OS=Homo sapiens GN=CRYL1 PE=1 SV=3	11.5987	3	3	3	319	35.396	6.18	118.2	86.6	84.1	109.6	99	102.5	96.3	103.7	1.07684	0.551919
P09382	LGALS1	Galectin-1 OS=Homo sapiens GN=LGALS1 PE=1 SV=2	71.8519	9	93	9	135	14.706	5.5	99.9	98.2	90.8	103.4	105.3	102.4	96.3	103.7	1.07684	0.064376
Q8TEY7	USP33	Ubiquitin carboxyl-terminal hydrolase 33 OS=Homo sapiens GN=USP33 PE=1 SV=2	2.65393	2	2	2	942	106.659	6.02	97.8	92.4	98.7	107	97.4	106.6	96.3	103.667	1.0765	0.117426
J3KN67	TPM3	Tropomyosin alpha-3 chain OS=Homo sapiens GN=TPM3 PE=1 SV=1	50.8772	20	46	5	285	33.202	4.77	91	100.7	97.3	106.8	106.9	97.4	96.3333	103.7	1.07647	0.157491
Q8NI60	COQ8A	Atypical kinase COQ8A, mitochondrial OS=Homo sapiens GN=COQ8A PE=1 SV=1	16.2287	8	14	8	647	71.904	6.99	96.6	93.5	98.9	112.5	97.9	100.7	96.3333	103.7	1.07647	0.195065
Q8NBX0	SCCPDH	Saccharopine dehydrogenase-like oxidoreductase OS=Homo sapiens GN=SCCPDH PE=1 SV=1	23.5431	7	10	7	429	47.121	9.14	95.3	99.1	94.6	99.5	105.2	106.4	96.3333	103.7	1.07647	0.044433
Q9Y3C0	CCDC53	WASH complex subunit CCDC53 OS=Homo sapiens GN=CCDC53 PE=1 SV=1	15.9794	2	3	2	194	21.16	4.46	103.8	91.1	94.1	108.6	101.4	101.1	96.3333	103.7	1.07647	0.18071
A0A087X0R6	SNX12	Sorting nexin-12 OS=Homo sapiens GN=SNX12 PE=1 SV=1	43.0233	8	14	6	172	19.813	7.78	96.2	98.8	94	102.6	101.2	107.3	96.3333	103.7	1.07647	0.033168
Q86SZ2	TRAPPC6B	Trafficking protein particle complex subunit 6B OS=Homo sapiens GN=TRAPPC6B PE=1 SV=1	15.1899	3	3	3	158	17.971	8.68	99.7	89.6	99.7	110	96.2	104.9	96.3333	103.7	1.07647	0.233237
A8K7N0		cDNA FLJ75556, highly similar to Homo sapiens ribosomal protein L14, mRNA OS=Homo sapiens PE=2 SV=1	41.2844	9	43	2	218	23.631	10.84	91.5	105.2	92.3	113.4	94.1	103.5	96.3333	103.667	1.07612	0.361488
Q6L8Q7	PDE12	2',5'-phosphodiesterase 12 OS=Homo sapiens GN=PDE12 PE=1 SV=2	38.0952	17	30	17	609	67.309	6.57	98.6	95.7	94.7	102.8	103.2	105	96.3333	103.667	1.07612	0.00558894
P49589	CARS	Cysteine--tRNA ligase, cytoplasmic OS=Homo sapiens GN=CARS PE=1 SV=3	40.9091	25	41	1	748	85.419	6.76	93.5	89	106.5	114.9	101.5	94.6	96.3333	103.667	1.07612	0.407964
P09661	SNRPA1	U2 small nuclear ribonucleoprotein A' OS=Homo sapiens GN=SNRPA1 PE=1 SV=2	36.8627	10	30	10	255	28.398	8.62	97.3	98.9	92.8	103.5	102.4	105.1	96.3333	103.667	1.07612	0.0210128
A0A024R870	LRSAM1	Leucine rich repeat and sterile alpha motif containing 1, isoform CRA_a OS=Homo sapiens GN=LRSAM1 PE=4 SV=1	28.0775	15	22	15	723	83.541	5.94	98.1	95	95.9	103.5	101.4	106.1	96.3333	103.667	1.07612	0.0111037
Q14573	ITPR3	Inositol 1,4,5-trisphosphate receptor type 3 OS=Homo sapiens GN=ITPR3 PE=1 SV=2	8.1243	15	16	15	2671	303.912	6.48	93	93.5	102.5	107.9	102.8	100.3	96.3333	103.667	1.07612	0.1267
P51668	UBE2D1	Ubiquitin-conjugating enzyme E2 D1 OS=Homo sapiens GN=UBE2D1 PE=1 SV=1	19.7279	2	8	1	147	16.591	7.42	94.2	95.5	99.3	109.5	101	100.5	96.3333	103.667	1.07612	0.0901722
O00625	PIR	Pirin OS=Homo sapiens GN=PIR PE=1 SV=1	28.6207	6	10	6	290	32.093	6.92	97.7	96.3	95	105.2	104.9	100.9	96.3333	103.667	1.07612	0.00994488
Q53EL1		Protein KIAA0196 variant (Fragment) OS=Homo sapiens PE=2 SV=1	4.63918	5	5	5	1164	134.757	7.06	92.8	92.3	103.9	107.4	103.5	100.1	96.3333	103.667	1.07612	0.165882
Q8WWI1	LMO7	LIM domain only protein 7 OS=Homo sapiens GN=LMO7 PE=1 SV=3	1.84195	2	2	2	1683	192.576	8.09	105.7	94.1	89.2	106.9	99.2	104.9	96.3333	103.667	1.07612	0.246654
A0A024R2H2	TSEN2	tRNA-splicing endonuclease subunit Sen2 OS=Homo sapiens GN=TSEN2 PE=3 SV=1	8.8172	3	3	3	465	53.213	7.85	100.3	90.6	98.1	106.2	102.4	102.3	96.3333	103.633	1.07578	0.0849702
P63096	GNAI1	Guanine nucleotide-binding protein G(i) subunit alpha-1 OS=Homo sapiens GN=GNAI1 PE=1 SV=2	32.4859	10	28	3	354	40.335	5.97	106.4	94.2	88.4	104.9	106.1	99.9	96.3333	103.633	1.07578	0.264791
B7Z5W1		cDNA FLJ54854, highly similar to Junctional adhesion molecule A OS=Homo sapiens PE=2 SV=1	30.033	7	9	7	303	32.838	8.85	100.7	98.8	89.5	100.2	102.6	108.1	96.3333	103.633	1.07578	0.155393
P22830	FECH	Ferrochelatase, mitochondrial OS=Homo sapiens GN=FECH PE=1 SV=2	40.6619	14	22	14	423	47.832	8.73	95.8	94.7	98.6	104.6	101.6	104.8	96.3667	103.667	1.07575	0.00935205
Q9BUL9	RPP25	Ribonuclease P protein subunit p25 OS=Homo sapiens GN=RPP25 PE=1 SV=1	22.6131	4	5	4	199	20.62	9.61	105.9	93.7	89.5	102.3	103.9	104.8	96.3667	103.667	1.07575	0.215996
Q4VXZ2	VPS52	Vacuolar protein sorting 52 (Yeast) OS=Homo sapiens GN=VPS52 PE=4 SV=1	18.6722	10	14	10	723	82.17	5.99	98.5	94.9	95.7	102.9	98.2	109.8	96.3667	103.633	1.07541	0.109425
B2R6E2		cDNA, FLJ92910, highly similar to Homo sapiens programmed cell death 4 (neoplastic transformation inhibitor) (PDCD4), transcript variant 1, mRNA OS=Homo sapiens PE=2 SV=1	41.791	13	19	13	469	51.599	5.25	101.5	87.8	99.8	107.5	102	101.4	96.3667	103.633	1.07541	0.199132
A3KN83	SBNO1	Protein strawberry notch homolog 1 OS=Homo sapiens GN=SBNO1 PE=1 SV=1	12.491	14	23	12	1393	154.216	7.88	96.6	95.7	96.8	103.7	109.8	97.4	96.3667	103.633	1.07541	0.113376
M0QXF9	BCAT2	Branched-chain-amino-acid aminotransferase (Fragment) OS=Homo sapiens GN=BCAT2 PE=1 SV=1	31.0112	13	39	4	445	49.935	7.46	94.9	95.7	98.5	99.8	111.2	99.8	96.3667	103.6	1.07506	0.141302
M0R2Z9	SUGP2	SURP and G-patch domain-containing protein 2 OS=Homo sapiens GN=SUGP2 PE=1 SV=1	17.6095	13	16	13	1096	121.468	7.4	101.1	92.3	95.8	105.3	102.2	103.4	96.4	103.633	1.07503	0.0560013
Q08378	GOLGA3	Golgin subfamily A member 3 OS=Homo sapiens GN=GOLGA3 PE=1 SV=2	18.8251	20	27	20	1498	167.252	5.44	97.4	93.5	98.3	106.1	102	102.7	96.4	103.6	1.07469	0.0207164
Q00534	CDK6	Cyclin-dependent kinase 6 OS=Homo sapiens GN=CDK6 PE=1 SV=1	20.2454	5	8	4	326	36.915	6.46	96.3	90.2	102.7	104.3	99.8	106.7	96.4	103.6	1.07469	0.156753
P42338	PIK3CB	Phosphatidylinositol 4,5-bisphosphate 3-kinase catalytic subunit beta isoform OS=Homo sapiens GN=PIK3CB PE=1 SV=1	8.13084	6	7	6	1070	122.683	7.09	92.8	93.4	103	107.8	101.2	101.8	96.4	103.6	1.07469	0.140066
A8K4V4		cDNA FLJ76392, highly similar to Homo sapiens mitochondrial ribosomal protein L43 (MRPL43), transcript variant 1, mRNA OS=Homo sapiens PE=2 SV=1	42.1384	5	9	1	159	17.748	9.88	94.6	84.9	109.7	115.8	91.7	103.3	96.4	103.6	1.07469	0.512318
Q59FB9		Toll interacting protein variant (Fragment) OS=Homo sapiens PE=2 SV=1	10.7955	3	6	3	352	38.869	8.46	101.7	96.3	91.2	105.5	103	102.3	96.4	103.6	1.07469	0.086507
Q8WUQ7	CACTIN	Cactin OS=Homo sapiens GN=CACTIN PE=1 SV=3	8.5752	4	4	4	758	88.648	9.14	99.8	99.4	90	96	109.3	105.5	96.4	103.6	1.07469	0.230026
A0A024RAW6	DKFZP779L1558	Uncharacterized protein OS=Homo sapiens GN=DKFZP779L1558 PE=4 SV=1	1.81406	1	1	1	441	49.941	5.07	99.5	95.4	94.3	110.1	96.5	104.2	96.4	103.6	1.07469	0.164984
Q9P287	BCCIP	BRCA2 and CDKN1A-interacting protein OS=Homo sapiens GN=BCCIP PE=1 SV=1	43.3121	12	35	12	314	35.957	4.61	97.5	98.3	93.4	103.2	103.3	104.3	96.4	103.6	1.07469	0.00986646
E9PJD7	CYHR1	Cysteine and histidine-rich protein 1 OS=Homo sapiens GN=CYHR1 PE=1 SV=1	7.92079	2	2	2	404	43.785	6.76	103.9	91.8	93.5	108.2	98.5	104.1	96.4	103.6	1.07469	0.20126
P31947	SFN	14-3-3 protein sigma OS=Homo sapiens GN=SFN PE=1 SV=1	64.9194	16	137	12	248	27.757	4.74	96.7	97.8	94.7	102.9	107	100.8	96.4	103.567	1.07434	0.0243802
A8K9L8		cDNA FLJ76964, highly similar to Homo sapiens tropomodulin 2 (neuronal) (TMOD2), mRNA OS=Homo sapiens PE=2 SV=1	23.0769	6	11	5	351	39.585	5.27	98.9	93.5	96.8	107.3	97.4	106	96.4	103.567	1.07434	0.108605
P27815	PDE4A	cAMP-specific 3',5'-cyclic phosphodiesterase 4A OS=Homo sapiens GN=PDE4A PE=1 SV=3	1.693	1	1	1	886	98.081	5.21	96.2	90.4	102.6	102.4	100.5	107.8	96.4	103.567	1.07434	0.158995
Q12899	TRIM26	Tripartite motif-containing protein 26 OS=Homo sapiens GN=TRIM26 PE=1 SV=1	7.23562	3	3	3	539	62.127	5.03	98.3	92.1	98.9	106.1	102.7	102	96.4333	103.6	1.07432	0.046443
O95817	BAG3	BAG family molecular chaperone regulator 3 OS=Homo sapiens GN=BAG3 PE=1 SV=3	31.1304	13	18	13	575	61.557	6.95	97.4	98.5	93.4	102.7	105.5	102.6	96.4333	103.6	1.07432	0.0169247
P12755	SKI	Ski oncogene OS=Homo sapiens GN=SKI PE=1 SV=1	6.31868	2	5	2	728	79.955	7.62	95.8	90.5	103	108.6	94.3	107.9	96.4333	103.6	1.07432	0.291132
H0Y4R1	IMPDH2	Inosine-5'-monophosphate dehydrogenase 2 (Fragment) OS=Homo sapiens GN=IMPDH2 PE=1 SV=1	59.7872	26	75	1	470	51.035	8.18	96.6	90.2	102.5	113	89.3	108.4	96.4333	103.567	1.07397	0.427109
O75223	GGCT	Gamma-glutamylcyclotransferase OS=Homo sapiens GN=GGCT PE=1 SV=1	68.617	12	36	12	188	20.994	5.14	96.9	97.7	94.7	101.7	105.6	103.4	96.4333	103.567	1.07397	0.00777562
P34949	MPI	Mannose-6-phosphate isomerase OS=Homo sapiens GN=MPI PE=1 SV=2	30.26	10	14	10	423	46.626	5.95	99.8	95.6	93.9	103.5	104.8	102.4	96.4333	103.567	1.07397	0.0193852
Q9NY93	DDX56	Probable ATP-dependent RNA helicase DDX56 OS=Homo sapiens GN=DDX56 PE=1 SV=1	22.4863	11	16	11	547	61.551	9.26	93.8	97	98.5	103	99.8	107.9	96.4333	103.567	1.07397	0.059411
Q16799	RTN1	Reticulon-1 OS=Homo sapiens GN=RTN1 PE=1 SV=1	6.18557	3	3	2	776	83.566	4.69	91.1	100.6	97.6	107.6	96.3	106.8	96.4333	103.567	1.07397	0.19553
Q8ND04	SMG8	Protein SMG8 OS=Homo sapiens GN=SMG8 PE=1 SV=1	2.01816	1	1	1	991	109.614	7.68	97.6	103.8	87.9	102	108.7	100	96.4333	103.567	1.07397	0.251235
Q1KMD3	HNRNPUL2	Heterogeneous nuclear ribonucleoprotein U-like protein 2 OS=Homo sapiens GN=HNRNPUL2 PE=1 SV=1	35.743	24	63	24	747	85.052	4.91	97	96.6	95.7	102.7	104.2	103.8	96.4333	103.567	1.07397	0.000269625
Q99611	SEPHS2	Selenide, water dikinase 2 OS=Homo sapiens GN=SEPHS2 PE=1 SV=3	4.24107	1	1	1	448	47.276	5.88	110.9	82.4	96	118.9	94.1	97.7	96.4333	103.567	1.07397	0.561997
P49903	SEPHS1	Selenide, water dikinase 1 OS=Homo sapiens GN=SEPHS1 PE=1 SV=2	30.6122	7	22	7	392	42.883	5.97	103.7	99.3	86.3	98.8	105	106.8	96.4333	103.533	1.07363	0.285068
A0A024R118	METTL7A	Methyltransferase like 7A, isoform CRA_a OS=Homo sapiens GN=METTL7A PE=4 SV=1	17.2131	3	8	3	244	28.301	8.38	95.9	96.9	96.5	98.8	108.3	103.5	96.4333	103.533	1.07363	0.0616847
Q13635	PTCH1	Protein patched homolog 1 OS=Homo sapiens GN=PTCH1 PE=1 SV=2	2.83345	2	3	2	1447	160.442	6.89	108.5	90.8	90	101.8	103.3	105.5	96.4333	103.533	1.07363	0.311389
Q9NUY8	TBC1D23	TBC1 domain family member 23 OS=Homo sapiens GN=TBC1D23 PE=1 SV=3	1.14449	1	1	1	699	78.272	5.41	104.2	84.1	101	113.6	92.1	104.9	96.4333	103.533	1.07363	0.466155
Q9HB72		PNAS-106 OS=Homo sapiens PE=2 SV=1	14.4737	1	1	1	76	8.463	10.18	103.3	97.5	88.6	104.8	102.5	103.4	96.4667	103.567	1.0736	0.176164
A8K940		cDNA FLJ77630, highly similar to Homo sapiens BPY2 interacting protein 1, mRNA OS=Homo sapiens PE=1 SV=1	18.6025	15	20	15	1059	112.158	7.3	95.6	97.2	96.6	103	107	100.7	96.4667	103.567	1.0736	0.020136
V9HWH2	HEL-S-29	Creatine kinase brain isoform 1 OS=Homo sapiens GN=HEL-S-29 PE=2 SV=1	74.2782	22	330	2	381	42.617	5.59	96.4	100.1	92.9	104.7	104.3	101.6	96.4667	103.533	1.07326	0.0369815
Q9ULD0	OGDHL	2-oxoglutarate dehydrogenase-like, mitochondrial OS=Homo sapiens GN=OGDHL PE=1 SV=3	15.7426	15	24	6	1010	114.409	6.65	98.3	86.9	104.2	113.7	97.1	99.8	96.4667	103.533	1.07326	0.383529
Q06587	RING1	E3 ubiquitin-protein ligase RING1 OS=Homo sapiens GN=RING1 PE=1 SV=2	23.8916	7	11	5	406	42.403	5.62	98	100.2	91.2	100.3	106.9	103.4	96.4667	103.533	1.07326	0.0998283
A0A024R415	PNKD	Paroxysmal nonkinesiogenic dyskinesia, isoform CRA_a OS=Homo sapiens GN=PNKD PE=3 SV=1	5.97403	2	3	2	385	42.849	9.09	97	95	97.4	116.4	92.5	101.7	96.4667	103.533	1.07326	0.369798
A0A024R6N2	CDC42BPB	CDC42 binding protein kinase beta (DMPK-like), isoform CRA_a OS=Homo sapiens GN=CDC42BPB PE=3 SV=1	4.26651	7	8	3	1711	194.193	6.37	99.9	96.5	93	101.4	106.1	103.1	96.4667	103.533	1.07326	0.0432296
O95858	TSPAN15	Tetraspanin-15 OS=Homo sapiens GN=TSPAN15 PE=1 SV=1	4.08163	1	1	1	294	33.143	5.48	102.9	104.3	82.2	98.2	115.9	96.5	96.4667	103.533	1.07326	0.496647
I3L4Q0	MCRIP1	HCG1818442, isoform CRA_a OS=Homo sapiens GN=MCRIP1 PE=1 SV=1	33.8983	3	5	3	118	12.943	9.63	98	96.7	94.7	101.8	109.6	99.2	96.4667	103.533	1.07326	0.0966936
Q8NCG7	DAGLB	Sn1-specific diacylglycerol lipase beta OS=Homo sapiens GN=DAGLB PE=1 SV=2	2.52976	1	1	1	672	73.684	6.55	94.1	86.4	108.9	100.8	91.6	118.2	96.4667	103.533	1.07326	0.527262
P07437	TUBB	Tubulin beta chain OS=Homo sapiens GN=TUBB PE=1 SV=2	73.8739	27	553	4	444	49.639	4.89	96.8	90.4	102.2	108.7	94	107.8	96.4667	103.5	1.07291	0.295795
Q4LE60	TNPO2	TNPO2 variant protein (Fragment) OS=Homo sapiens GN=TNPO2 variant protein PE=2 SV=1	13.6061	12	19	6	1051	117.602	5.64	97.1	93	99.3	104.5	104	102	96.4667	103.5	1.07291	0.0244372
O43909	EXTL3	Exostosin-like 3 OS=Homo sapiens GN=EXTL3 PE=1 SV=1	1.41458	1	2	1	919	104.682	6.51	103.9	89.8	95.7	106.2	99.4	104.9	96.4667	103.5	1.07291	0.200121
Q96IZ0	PAWR	PRKC apoptosis WT1 regulator protein OS=Homo sapiens GN=PAWR PE=1 SV=1	39.1176	8	16	7	340	36.545	5.41	92.8	96.5	100.2	107.5	103.3	99.8	96.5	103.533	1.07288	0.0848069
B4DNH2		cDNA FLJ58596, highly similar to Eukaryotic initiation factor 4A-I (EC 3.6.1.-) OS=Homo sapiens PE=2 SV=1	71.6157	19	112	1	229	26.761	5.43	97.3	91.8	100.4	123.2	96	91.3	96.5	103.5	1.07254	0.532385
B2R825		Alpha-1,4 glucan phosphorylase OS=Homo sapiens PE=2 SV=1	9.79929	7	11	5	847	97.006	7.3	99.8	91	98.7	105	104.8	100.7	96.5	103.5	1.07254	0.0870544
P0CG36	CFC1B	Cryptic family protein 1B OS=Homo sapiens GN=CFC1B PE=3 SV=1	22.87	5	9	5	223	24.626	8.63	102.5	91.2	95.8	105.6	99.8	105.1	96.5	103.5	1.07254	0.136848
A8K032		Translocating chain-associated membrane protein OS=Homo sapiens PE=2 SV=1	8.28877	2	3	2	374	42.994	9.63	95.4	101.1	93	100.9	105.7	103.9	96.5	103.5	1.07254	0.0655154
Q6PI78	TMEM65	Transmembrane protein 65 OS=Homo sapiens GN=TMEM65 PE=1 SV=2	24.1667	5	8	5	240	25.481	8.6	103.5	91	95	106.6	103.7	100.2	96.5	103.5	1.07254	0.164853
A0A024R248	C9orf89	Chromosome 9 open reading frame 89, isoform CRA_b OS=Homo sapiens GN=C9orf89 PE=4 SV=1	31.1475	6	6	6	183	20.613	8.1	104.5	94.6	90.4	103.8	101.3	105.4	96.5	103.5	1.07254	0.182591
Q9UNL4	ING4	Inhibitor of growth protein 4 OS=Homo sapiens GN=ING4 PE=1 SV=1	6.4257	2	2	2	249	28.512	7.62	95.8	96.3	97.4	102.1	109.1	99.3	96.5	103.5	1.07254	0.0767413
H3BRE6	FBRS	Probable fibrosin-1 (Fragment) OS=Homo sapiens GN=FBRS PE=1 SV=1	9.52381	1	2	1	210	22.323	9.17	96.5	85.8	107.2	106.4	84.1	120	96.5	103.5	1.07254	0.595444
A0A140VJX3		Sulfurtransferase OS=Homo sapiens PE=2 SV=1	34.3434	8	13	8	297	33.158	6.6	99.6	95.3	94.6	107	100.7	102.7	96.5	103.467	1.07219	0.0455295
Q15042	RAB3GAP1	Rab3 GTPase-activating protein catalytic subunit OS=Homo sapiens GN=RAB3GAP1 PE=1 SV=3	7.7472	6	9	6	981	110.454	5.55	95.6	98.6	95.3	103.3	101.8	105.3	96.5	103.467	1.07219	0.00887393
P36873	PPP1CC	Serine/threonine-protein phosphatase PP1-gamma catalytic subunit OS=Homo sapiens GN=PPP1CC PE=1 SV=1	52.9412	16	60	3	323	36.96	6.54	95.5	97.5	96.6	101.7	102.7	106.1	96.5333	103.5	1.07217	0.00865713
B3KTR4		cDNA FLJ38643 fis, clone HHDPC2005513, highly similar to ARF-related protein 1 OS=Homo sapiens PE=2 SV=1	8.95522	1	2	1	201	22.569	7.56	102.6	96.8	90.2	96.7	100.1	113.6	96.5333	103.467	1.07182	0.331671
L7RXH5	MAPK3	Mitogen-activated protein kinase OS=Homo sapiens GN=MAPK3 PE=2 SV=1	32.19	13	25	7	379	43.108	6.74	95.4	92.1	102.1	106.3	101.1	103	96.5333	103.467	1.07182	0.104349
P63172	DYNLT1	Dynein light chain Tctex-type 1 OS=Homo sapiens GN=DYNLT1 PE=1 SV=1	42.4779	3	11	3	113	12.444	5.08	102.8	95.5	91.3	101.2	103.8	105.4	96.5333	103.467	1.07182	0.124518
Q5JWF2	GNAS	Guanine nucleotide-binding protein G(s) subunit alpha isoforms XLas OS=Homo sapiens GN=GNAS PE=1 SV=2	9.35391	9	12	8	1037	110.956	5.03	96.2	96.9	96.5	99.8	103.6	107	96.5333	103.467	1.07182	0.0294238
A0A024R7S3	CLTB	Clathrin, light polypeptide (Lcb), isoform CRA_c OS=Homo sapiens GN=CLTB PE=4 SV=1	34.5972	11	20	11	211	23.167	4.69	97.6	95.9	96.1	106	103.3	101.1	96.5333	103.467	1.07182	0.0102133
Q9BW30	TPPP3	Tubulin polymerization-promoting protein family member 3 OS=Homo sapiens GN=TPPP3 PE=1 SV=1	29.5455	4	5	4	176	18.974	9.13	102.2	94.8	92.6	101.3	107.1	102	96.5333	103.467	1.07182	0.113401
Q9BZQ6	EDEM3	ER degradation-enhancing alpha-mannosidase-like protein 3 OS=Homo sapiens GN=EDEM3 PE=1 SV=2	4.18455	3	3	3	932	104.598	4.93	110	91.4	88.2	118.5	92.8	99	96.5333	103.433	1.07148	0.539708
Q03001	DST	Dystonin OS=Homo sapiens GN=DST PE=1 SV=4	0.462351	3	3	1	7570	860.127	5.25	95.5	95.2	98.9	111.9	92.4	106	96.5333	103.433	1.07148	0.306729
P21399	ACO1	Cytoplasmic aconitate hydratase OS=Homo sapiens GN=ACO1 PE=1 SV=3	41.6198	26	41	26	889	98.337	6.68	96.3	97.2	96.2	105.1	104.4	100.9	96.5667	103.467	1.07145	0.00670309
A8K8D9		Glucose-6-phosphate 1-dehydrogenase OS=Homo sapiens PE=2 SV=1	42.7184	19	28	19	515	59.277	6.73	96.8	96.7	96.2	104.4	102.4	103.6	96.5667	103.467	1.07145	0.000348382
Q9NRW1	RAB6B	Ras-related protein Rab-6B OS=Homo sapiens GN=RAB6B PE=1 SV=1	44.2308	8	22	3	208	23.447	5.53	103.7	90.7	95.3	111.6	97.7	101.1	96.5667	103.467	1.07145	0.289462
Q0JRZ9	FCHO2	F-BAR domain only protein 2 OS=Homo sapiens GN=FCHO2 PE=1 SV=2	9.87654	6	7	6	810	88.869	6.86	97.9	94.8	97	104.6	102.8	103	96.5667	103.467	1.07145	0.00310921
A0A024RAF7	ECE1	Endothelin converting enzyme 1, isoform CRA_b OS=Homo sapiens GN=ECE1 PE=4 SV=1	0.909091	1	1	1	770	87.108	5.88	86.7	82.3	120.7	126	83.9	100.5	96.5667	103.467	1.07145	0.709394
B4DPV7		cDNA FLJ54534, highly similar to Homo sapiens cysteinyl-tRNA synthetase (CARS), transcript variant 3, mRNA OS=Homo sapiens PE=2 SV=1	39.555	26	42	2	809	91.96	7.08	94.9	97.7	97.1	103.7	96.7	110	96.5667	103.467	1.07145	0.15433
Q9HBK9	AS3MT	Arsenite methyltransferase OS=Homo sapiens GN=AS3MT PE=1 SV=3	18.4	6	8	6	375	41.721	6.2	99.9	95.9	93.9	105.1	101.9	103.4	96.5667	103.467	1.07145	0.0257015
Q53HB4		M-phase phosphoprotein 6 variant (Fragment) OS=Homo sapiens PE=2 SV=1	5	1	1	1	160	18.983	5.29	103.4	89.6	96.6	103.3	100.8	106.1	96.5333	103.4	1.07113	0.182915
B4E2L0		cDNA FLJ54730, highly similar to cAMP-dependent protein kinase, beta-2-catalytic subunit (EC 2.7.11.11) OS=Homo sapiens PE=2 SV=1	21.1055	7	15	1	398	46.193	8.69	99.9	96.1	93.7	95.9	119.2	95.2	96.5667	103.433	1.07111	0.443804
O75410	TACC1	Transforming acidic coiled-coil-containing protein 1 OS=Homo sapiens GN=TACC1 PE=1 SV=2	12.2981	7	7	6	805	87.74	4.88	98.8	92.7	98.2	106.1	102.5	101.7	96.5667	103.433	1.07111	0.0440303
O43665	RGS10	Regulator of G-protein signaling 10 OS=Homo sapiens GN=RGS10 PE=1 SV=2	5.78035	1	1	1	173	20.223	5.49	107.8	92.4	89.5	108.2	101.9	100.2	96.5667	103.433	1.07111	0.328674
A0A0C4DFM7	ZCCHC11	Terminal uridylyltransferase 4 OS=Homo sapiens GN=ZCCHC11 PE=1 SV=1	0.425532	1	1	1	1645	185.135	7.97	97.9	101.8	90	102.1	98.7	109.5	96.5667	103.433	1.07111	0.218853
P63146	UBE2B	Ubiquitin-conjugating enzyme E2 B OS=Homo sapiens GN=UBE2B PE=1 SV=1	11.1842	1	1	1	152	17.302	5.01	102.6	94.2	92.9	100.9	106.4	103	96.5667	103.433	1.07111	0.116354
Q13427	PPIG	Peptidyl-prolyl cis-trans isomerase G OS=Homo sapiens GN=PPIG PE=1 SV=2	7.95756	5	6	5	754	88.564	10.29	96.1	93.3	100.3	102.4	107.9	99.9	96.5667	103.4	1.07076	0.0935179
Q9Y4E6	WDR7	WD repeat-containing protein 7 OS=Homo sapiens GN=WDR7 PE=1 SV=2	0.604027	1	1	1	1490	163.705	6.92	88	94.9	106.8	118.4	99.9	91.9	96.5667	103.4	1.07076	0.514974
P05161	ISG15	Ubiquitin-like protein ISG15 OS=Homo sapiens GN=ISG15 PE=1 SV=5	45.4545	7	14	7	165	17.876	7.44	98.5	97.6	93.6	103.7	105.8	100.7	96.5667	103.4	1.07076	0.0317796
Q96JN0	LCOR	Ligand-dependent corepressor OS=Homo sapiens GN=LCOR PE=1 SV=2	4.15704	1	1	1	433	46.978	9.38	148.6	42.8	98.3	113.7	92.7	103.8	96.5667	103.4	1.07076	0.837104
O43681	ASNA1	ATPase ASNA1 OS=Homo sapiens GN=ASNA1 PE=1 SV=2	44.2529	12	29	12	348	38.767	4.91	95	97.3	97.4	101.1	99.6	109.5	96.5667	103.4	1.07076	0.0980154
P32189	GK	Glycerol kinase OS=Homo sapiens GN=GK PE=1 SV=3	9.30233	5	5	5	559	61.205	6.54	98.4	96.4	94.9	103.5	109.7	97	96.5667	103.4	1.07076	0.146867
Q96SW2	CRBN	Protein cereblon OS=Homo sapiens GN=CRBN PE=1 SV=1	12.6697	3	3	3	442	50.513	5.63	103.5	96.7	89.6	100.2	115.1	95	96.6	103.433	1.07074	0.398562
Q96PU8	QKI	Protein quaking OS=Homo sapiens GN=QKI PE=1 SV=1	21.7009	5	5	5	341	37.647	8.56	100.9	89.2	99.7	107.7	101.3	101.3	96.6	103.433	1.07074	0.186004
P21359	NF1	Neurofibromin OS=Homo sapiens GN=NF1 PE=1 SV=2	3.83938	10	11	10	2839	319.168	7.39	97.4	94.9	97.5	104.3	102.6	103.4	96.6	103.433	1.07074	0.00224193
O60747		Putative G-binding protein (Fragment) OS=Homo sapiens PE=4 SV=1	25.6228	13	22	1	562	65.375	9.17	88.1	88.3	113.4	108.3	91.4	110.5	96.6	103.4	1.07039	0.546781
Q9H2D1	SLC25A32	Mitochondrial folate transporter/carrier OS=Homo sapiens GN=SLC25A32 PE=1 SV=2	6.03175	1	1	1	315	35.385	9.45	85.5	97.7	106.6	102.7	84.5	123	96.6	103.4	1.07039	0.620479
Q9H1A3	METTL9	Methyltransferase-like protein 9 OS=Homo sapiens GN=METTL9 PE=2 SV=1	5.03145	1	3	1	318	36.513	7.36	100.1	93	96.7	106.5	106.4	97.3	96.6	103.4	1.07039	0.137947
Q9H3U1	UNC45A	Protein unc-45 homolog A OS=Homo sapiens GN=UNC45A PE=1 SV=1	31.6737	25	39	20	944	103.011	6.07	98	93.8	98	111.2	102.4	96.5	96.6	103.367	1.07005	0.206647
Q86W92	PPFIBP1	Liprin-beta-1 OS=Homo sapiens GN=PPFIBP1 PE=1 SV=2	4.9456	4	5	4	1011	113.952	5.55	97	96.8	96.1	106.2	102.4	101.6	96.6333	103.4	1.07002	0.00942601
B1AK66	SNIP1	Smad nuclear interacting protein 1 OS=Homo sapiens GN=SNIP1 PE=2 SV=1	4.79798	1	1	1	396	45.75	9.99	104.5	96	89.4	103.6	101.8	104.8	96.6333	103.4	1.07002	0.203539
Q15833	STXBP2	Syntaxin-binding protein 2 OS=Homo sapiens GN=STXBP2 PE=1 SV=2	37.0995	18	29	17	593	66.41	6.55	96.7	96.2	97	105	101.9	103.2	96.6333	103.367	1.06968	0.00192008
Q14689	DIP2A	Disco-interacting protein 2 homolog A OS=Homo sapiens GN=DIP2A PE=1 SV=2	4.20115	5	5	2	1571	170.261	8.03	97.5	98.7	93.7	113.4	104.8	91.9	96.6333	103.367	1.06968	0.353918
Q86V59	PNMAL1	PNMA-like protein 1 OS=Homo sapiens GN=PNMAL1 PE=1 SV=2	3.87244	1	1	1	439	48.131	8.97	95.6	93.3	101	112.4	101.4	96.3	96.6333	103.367	1.06968	0.270499
Q9BQ70	TCF25	Transcription factor 25 OS=Homo sapiens GN=TCF25 PE=1 SV=1	6.06509	3	3	3	676	76.619	6.35	90.6	104	95.3	108.4	91.9	109.8	96.6333	103.367	1.06968	0.388114
A0A059RMK4	COX1	Cytochrome c oxidase subunit 1 OS=Homo sapiens GN=COX1 PE=3 SV=1	7.60234	2	3	2	513	57.053	6.7	97.9	97.9	94.1	96.6	112.9	100.6	96.6333	103.367	1.06968	0.254508
Q9BXG2		P25 OS=Homo sapiens PE=2 SV=1	3.05677	1	1	1	229	27.134	9.32	109.2	66.8	113.9	138.7	70.9	100.5	96.6333	103.367	1.06968	0.798552
A0A5E8	GAS2L1	GAS2-like protein 1 OS=Homo sapiens GN=GAS2L1 PE=1 SV=1	1.46843	1	1	1	681	72.644	10.05	104.4	96.1	89.4	97.3	116.3	96.5	96.6333	103.367	1.06968	0.436175
Q53T59	HS1BP3	HCLS1-binding protein 3 OS=Homo sapiens GN=HS1BP3 PE=1 SV=1	22.7041	7	8	7	392	42.754	5.01	100.4	96.7	92.8	101	106.3	102.8	96.6333	103.367	1.06968	0.0665392
Q9UI32	GLS2	Glutaminase liver isoform, mitochondrial OS=Homo sapiens GN=GLS2 PE=1 SV=2	7.30897	3	3	3	602	66.28	7.3	101.2	97.9	90.8	101.4	103.9	104.8	96.6333	103.367	1.06968	0.10566
Q9UIU6	SIX4	Homeobox protein SIX4 OS=Homo sapiens GN=SIX4 PE=1 SV=2	3.71319	1	1	1	781	82.882	5.71	96.6	104.6	88.7	97.1	117.8	95.2	96.6333	103.367	1.06968	0.475991
K7EM38	ACTG1	Actin, cytoplasmic 2 (Fragment) OS=Homo sapiens GN=ACTG1 PE=1 SV=1	91.7293	10	192	3	133	14.513	5.27	99.1	96.1	94.7	99.5	109.5	101	96.6333	103.333	1.06933	0.117961
Q14203	DCTN1	Dynactin subunit 1 OS=Homo sapiens GN=DCTN1 PE=1 SV=3	40.4538	42	72	42	1278	141.607	5.81	95.4	95.9	98.6	106.9	101.7	101.4	96.6333	103.333	1.06933	0.0305346
P50583	NUDT2	Bis(5'-nucleosyl)-tetraphosphatase [asymmetrical] OS=Homo sapiens GN=NUDT2 PE=1 SV=3	55.7823	6	11	6	147	16.819	5.35	99.5	96.4	94	100.6	109.7	99.7	96.6333	103.333	1.06933	0.133676
A0A024QZC8	FLJ23436	Uncharacterized protein OS=Homo sapiens GN=FLJ23436 PE=4 SV=1	7.22222	4	7	3	540	60.191	7.97	87.4	85.9	116.6	107.4	95.9	106.7	96.6333	103.333	1.06933	0.563889
D6REA1	SIL1	Nucleotide exchange factor SIL1 OS=Homo sapiens GN=SIL1 PE=1 SV=1	5.76923	2	2	2	468	52.715	5.3	101.1	91.4	97.5	105.7	99.4	105	96.6667	103.367	1.06931	0.125091
Q8TEV9	SMCR8	Smith-Magenis syndrome chromosomal region candidate gene 8 protein OS=Homo sapiens GN=SMCR8 PE=1 SV=2	3.94877	3	4	3	937	104.956	5.58	100.5	99.3	90.2	102.2	106.8	101.1	96.6667	103.367	1.06931	0.143658
B3KTA5		cDNA FLJ37943 fis, clone CTONG2008621, highly similar to Syntaxin-17 OS=Homo sapiens PE=2 SV=1	14.5695	3	3	3	302	33.353	6.57	96.8	99.6	93.6	102.4	106	101.7	96.6667	103.367	1.06931	0.0374801
E5RG17	TATDN1	Putative deoxyribonuclease TATDN1 (Fragment) OS=Homo sapiens GN=TATDN1 PE=1 SV=1	25.1553	8	10	7	322	36.395	7.65	98.9	97.3	93.8	105.3	103.6	101.2	96.6667	103.367	1.06931	0.0250873
A0A0D9SF54	SPTAN1	Spectrin alpha chain, non-erythrocytic 1 OS=Homo sapiens GN=SPTAN1 PE=1 SV=1	48.2702	97	148	97	2457	282.662	5.34	96	94.6	99.4	103.6	104.4	102	96.6667	103.333	1.06897	0.0137819
P62879	GNB2	Guanine nucleotide-binding protein G(I)/G(S)/G(T) subunit beta-2 OS=Homo sapiens GN=GNB2 PE=1 SV=3	60.2941	15	49	9	340	37.307	6	96.1	93.2	100.7	100.3	95.7	114	96.6667	103.333	1.06897	0.322673
P18615	NELFE	Negative elongation factor E OS=Homo sapiens GN=NELFE PE=1 SV=3	48.9474	13	22	13	380	43.214	9.33	96.4	97.3	96.3	110.2	100.8	99	96.6667	103.333	1.06897	0.128467
M0QXB5	ETHE1	Persulfide dioxygenase ETHE1, mitochondrial OS=Homo sapiens GN=ETHE1 PE=1 SV=1	19.2308	4	6	4	260	28.426	6.52	98.7	98.3	93	102.6	98.8	108.6	96.6667	103.333	1.06897	0.120881
A0A140VK05		Testicular secretory protein Li 5 OS=Homo sapiens PE=2 SV=1	15.9468	12	13	12	903	97.281	4.94	96.9	94.7	98.4	103.4	104.6	102	96.6667	103.333	1.06897	0.00705639
Q92793	CREBBP	CREB-binding protein OS=Homo sapiens GN=CREBBP PE=1 SV=3	1.67895	3	3	1	2442	265.182	8.53	99.3	97.5	93.2	104.1	95.9	110	96.6667	103.333	1.06897	0.210192
Q96JN8	NEURL4	Neuralized-like protein 4 OS=Homo sapiens GN=NEURL4 PE=1 SV=2	1.15237	1	1	1	1562	166.802	5.86	98.3	98.6	93.1	101.5	104.5	104	96.6667	103.333	1.06897	0.0295673
B9EK46	CGN	Cingulin OS=Homo sapiens GN=CGN PE=2 SV=1	36.2427	34	56	34	1203	137.02	5.52	95.5	97.4	97.1	104.2	102.8	102.9	96.6667	103.3	1.06862	0.000867525
O00192	ARVCF	Armadillo repeat protein deleted in velo-cardio-facial syndrome OS=Homo sapiens GN=ARVCF PE=1 SV=1	14.553	10	12	10	962	104.577	6.81	99	95	96	112.8	99.2	97.9	96.6667	103.3	1.06862	0.248388
A7YA96	GGCX	Gamma-glutamyl carboxylase OS=Homo sapiens GN=GGCX PE=2 SV=1	6.46438	4	4	4	758	87.477	7.87	96.7	89.9	103.4	99.6	102.2	108.1	96.6667	103.3	1.06862	0.225886
Q9NV96	TMEM30A	Cell cycle control protein 50A OS=Homo sapiens GN=TMEM30A PE=1 SV=1	3.3241	1	2	1	361	40.658	8.59	101.9	98.1	90	83.1	109	117.8	96.6667	103.3	1.06862	0.578676
Q9BPW8	NIPSNAP1	Protein NipSnap homolog 1 OS=Homo sapiens GN=NIPSNAP1 PE=1 SV=1	38.3803	10	31	8	284	33.289	9.31	98.4	95.5	96.2	106.7	95.8	107.5	96.7	103.333	1.0686	0.161972
P78318	IGBP1	Immunoglobulin-binding protein 1 OS=Homo sapiens GN=IGBP1 PE=1 SV=1	16.8142	5	7	5	339	39.198	5.38	97.9	94.4	97.8	100.5	107.3	102.2	96.7	103.333	1.0686	0.0473914
Q9Y508	RNF114	E3 ubiquitin-protein ligase RNF114 OS=Homo sapiens GN=RNF114 PE=1 SV=1	23.2456	4	5	4	228	25.677	7.25	98.5	96.5	95.1	101.3	103.5	105.1	96.7	103.3	1.06825	0.0111323
O43493	TGOLN2	Trans-Golgi network integral membrane protein 2 OS=Homo sapiens GN=TGOLN2 PE=1 SV=2	9.16667	4	5	4	480	51.082	5.73	94.1	96.1	99.9	100.8	99.3	109.8	96.7	103.3	1.06825	0.148498
Q9H9Q4	NHEJ1	Non-homologous end-joining factor 1 OS=Homo sapiens GN=NHEJ1 PE=1 SV=1	11.7057	2	3	2	299	33.316	5.97	96.1	95.2	98.8	118.1	98.2	93.6	96.7	103.3	1.06825	0.433919
Q9BPX5	ARPC5L	Actin-related protein 2/3 complex subunit 5-like protein OS=Homo sapiens GN=ARPC5L PE=1 SV=1	43.1373	6	10	5	153	16.931	6.6	98.2	99.4	92.5	102.7	104.3	102.9	96.7	103.3	1.06825	0.0392512
Q9C0K1	SLC39A8	Zinc transporter ZIP8 OS=Homo sapiens GN=SLC39A8 PE=2 SV=1	1.52174	1	1	1	460	49.598	6.09	104.8	99.6	85.7	98.6	113	98.2	96.7	103.267	1.06791	0.430516
B2RCH7		cDNA, FLJ96082, highly similar to Homo sapiens cervical cancer 1 protooncogene (HCCR1), mRNA OS=Homo sapiens PE=2 SV=1	9.44444	3	3	3	360	41.743	10.32	100.1	94.5	95.6	101.9	103.4	104.6	96.7333	103.3	1.06788	0.0251695
A0A140VJJ2	ESD	S-formylglutathione hydrolase OS=Homo sapiens GN=ESD PE=2 SV=1	48.9362	12	35	12	282	31.442	7.02	96.9	95.6	97.7	104.7	101.4	103.7	96.7333	103.267	1.06754	0.00478
Q99755	PIP5K1A	Phosphatidylinositol 4-phosphate 5-kinase type-1 alpha OS=Homo sapiens GN=PIP5K1A PE=1 SV=1	16.3701	6	8	6	562	62.594	8.21	105.5	94.1	90.6	100.9	101	107.9	96.7333	103.267	1.06754	0.266198
Q3LIB4	Nbla00360	Putative uncharacterized protein Nbla00360 OS=Homo sapiens GN=Nbla00360 PE=2 SV=1	31.2715	13	19	13	582	63.207	6.34	99	101	90.2	101.2	101.5	107.1	96.7333	103.267	1.06754	0.163421
Q59E89		DnaJ (Hsp40) homolog, subfamily B, member 4 variant (Fragment) OS=Homo sapiens PE=2 SV=1	18.314	5	7	4	344	38.589	8.66	102.5	95.4	92.3	104.3	101.4	104.1	96.7333	103.267	1.06754	0.107575
P16070	CD44	CD44 antigen OS=Homo sapiens GN=CD44 PE=1 SV=3	3.2345	2	2	2	742	81.487	5.33	100	86.8	103.4	105.9	98.4	105.5	96.7333	103.267	1.06754	0.309531
Q13535	ATR	Serine/threonine-protein kinase ATR OS=Homo sapiens GN=ATR PE=1 SV=3	0.529501	1	1	1	2644	301.172	7.43	103.9	84.1	102.2	102.1	114.1	93.6	96.7333	103.267	1.06754	0.493939
Q9BSJ8	ESYT1	Extended synaptotagmin-1 OS=Homo sapiens GN=ESYT1 PE=1 SV=1	40.8514	38	85	2	1104	122.78	5.83	95.6	98.6	96	99.7	109	101	96.7333	103.233	1.0672	0.100548
Q9UQR0	SCML2	Sex comb on midleg-like protein 2 OS=Homo sapiens GN=SCML2 PE=1 SV=1	30.7143	15	20	15	700	77.208	8.54	97.2	97.9	95.1	101.8	106.9	101	96.7333	103.233	1.0672	0.0328552
A0A140VKG2		Testis tissue sperm-binding protein Li 79P OS=Homo sapiens PE=2 SV=1	16.2295	8	10	8	610	69.994	4.69	95.7	94.1	100.4	103.4	102.4	103.9	96.7333	103.233	1.0672	0.0286176
B2R8J0		Polypeptide N-acetylgalactosaminyltransferase OS=Homo sapiens PE=2 SV=1	5.84518	3	4	3	633	72.537	7.77	102	92.5	95.7	104.9	102.5	102.3	96.7333	103.233	1.0672	0.0894739
Q9UHD2	TBK1	Serine/threonine-protein kinase TBK1 OS=Homo sapiens GN=TBK1 PE=1 SV=1	11.6598	6	7	6	729	83.589	6.79	98.7	92.3	99.3	104.7	99.2	105.9	96.7667	103.267	1.06717	0.0996882
Q8WZ82	OVCA2	Esterase OVCA2 OS=Homo sapiens GN=OVCA2 PE=1 SV=1	15.4185	2	2	2	227	24.403	6.89	101.6	96.1	92.6	100.2	105.7	103.9	96.7667	103.267	1.06717	0.102392
Q13948	CUX1	Protein CASP OS=Homo sapiens GN=CUX1 PE=1 SV=2	27.2861	14	15	2	678	77.408	5.44	107.9	92.6	89.8	101	105.2	103.6	96.7667	103.267	1.06717	0.321972
O95359	TACC2	Transforming acidic coiled-coil-containing protein 2 OS=Homo sapiens GN=TACC2 PE=1 SV=3	1.42469	4	4	3	2948	309.237	4.79	100.4	94.3	95.6	106.6	94.6	108.5	96.7667	103.233	1.06683	0.24339
Q96PU4	UHRF2	E3 ubiquitin-protein ligase UHRF2 OS=Homo sapiens GN=UHRF2 PE=1 SV=1	2.1197	2	2	2	802	89.928	8.21	97.1	90.3	102.9	106.3	98.9	104.5	96.7667	103.233	1.06683	0.204374
Q9P2S2	NRXN2	Neurexin-2 OS=Homo sapiens GN=NRXN2 PE=2 SV=1	0.700935	1	1	1	1712	184.865	5.92	96.1	94.1	100.1	101.8	95.2	112.7	96.7667	103.233	1.06683	0.297108
B1AHB0	MCM5	DNA helicase OS=Homo sapiens GN=MCM5 PE=2 SV=1	53.5422	35	63	35	734	82.233	8.37	95.9	98.7	95.7	100.6	106.5	102.6	96.7667	103.233	1.06683	0.0311302
Q96RN5	MED15	Mediator of RNA polymerase II transcription subunit 15 OS=Homo sapiens GN=MED15 PE=1 SV=2	2.28426	1	1	1	788	86.699	9.42	93.6	78.4	118.3	124.1	81.1	104.5	96.7667	103.233	1.06683	0.723289
Q4G148	GXYLT1	Glucoside xylosyltransferase 1 OS=Homo sapiens GN=GXYLT1 PE=1 SV=2	5.68182	2	2	2	440	50.534	8.65	101.1	94.1	95.1	107.6	91	111	96.7667	103.2	1.06648	0.381859
P30626	SRI	Sorcin OS=Homo sapiens GN=SRI PE=1 SV=1	57.0707	9	16	9	198	21.662	5.59	98.9	97	94.4	101.4	102.8	105.4	96.7667	103.2	1.06648	0.0214092
A8K646		cDNA FLJ75699, highly similar to Homo sapiens osteoclast stimulating factor 1 (OSTF1), mRNA OS=Homo sapiens PE=2 SV=1	35.514	5	9	5	214	23.7	5.68	100.9	100.7	88.7	99.1	104.3	106.2	96.7667	103.2	1.06648	0.230948
Q8N465	D2HGDH	D-2-hydroxyglutarate dehydrogenase, mitochondrial OS=Homo sapiens GN=D2HGDH PE=1 SV=3	17.6583	5	7	5	521	56.38	7.99	94.7	91.4	104.2	105.8	104.3	99.5	96.7667	103.2	1.06648	0.207363
O75691	UTP20	Small subunit processome component 20 homolog OS=Homo sapiens GN=UTP20 PE=1 SV=3	3.30341	8	9	8	2785	318.182	7.39	96.7	92.2	101.4	99.4	94.4	115.8	96.7667	103.2	1.06648	0.409325
Q9H008	LHPP	Phospholysine phosphohistidine inorganic pyrophosphate phosphatase OS=Homo sapiens GN=LHPP PE=1 SV=2	8.14815	1	2	1	270	29.147	6.15	100.5	96	93.8	100.1	108.6	100.9	96.7667	103.2	1.06648	0.127321
Q5TZC3	PACSIN1	Protein kinase C and casein kinase substrate in neurons 1, isoform CRA_a OS=Homo sapiens GN=PACSIN1 PE=2 SV=1	49.0991	15	33	14	444	50.934	5.24	102	98.1	90.3	99.9	105.2	104.6	96.8	103.233	1.06646	0.167958
A0A024QYY1	EPN2	Epsin 2, isoform CRA_a OS=Homo sapiens GN=EPN2 PE=4 SV=1	3.43214	2	2	2	641	68.411	7.52	94.4	91	105	109.4	101.9	98.4	96.8	103.233	1.06646	0.293134
A0A024RDQ7	MTIF3	Mitochondrial translational initiation factor 3, isoform CRA_a OS=Homo sapiens GN=MTIF3 PE=4 SV=1	10.0719	2	2	2	278	31.672	9.69	104.4	88.1	97.9	109.6	97.1	103	96.8	103.233	1.06646	0.340879
Q4LE64	NUMA1	NUMA1 variant protein (Fragment) OS=Homo sapiens GN=NUMA1 variant protein PE=2 SV=1	51.8623	90	176	1	2121	238.715	5.81	104.9	100.9	84.6	94.3	113.4	101.9	96.8	103.2	1.06612	0.485087
Q9H6Z4	RANBP3	Ran-binding protein 3 OS=Homo sapiens GN=RANBP3 PE=1 SV=1	29.1005	11	15	11	567	60.173	4.78	95.4	98.1	96.9	102.9	105.6	101.1	96.8	103.2	1.06612	0.0136759
Q8N6M0	OTUD6B	OTU domain-containing protein 6B OS=Homo sapiens GN=OTUD6B PE=1 SV=1	26.6212	7	7	7	293	33.791	6.05	99.6	96.9	93.9	104.7	103.5	101.4	96.8	103.2	1.06612	0.0284494
Q69YN4	KIAA1429	Protein virilizer homolog OS=Homo sapiens GN=KIAA1429 PE=1 SV=2	2.70419	4	7	4	1812	201.898	5.01	97.9	90.2	102.3	104.3	97.2	108.1	96.8	103.2	1.06612	0.250388
Q6PIK7	AGGF1	Angiogenic factor with G patch and FHA domains 1 OS=Homo sapiens GN=AGGF1 PE=1 SV=1	4.34174	2	2	2	714	80.87	5.44	102.1	99.2	89.1	96.6	98.3	114.7	96.8	103.2	1.06612	0.411538
O15230	LAMA5	Laminin subunit alpha-5 OS=Homo sapiens GN=LAMA5 PE=1 SV=8	0.324763	1	1	1	3695	399.479	7.02	100.2	98.3	91.9	114.2	106.2	89.2	96.8	103.2	1.06612	0.457307
O75382	TRIM3	Tripartite motif-containing protein 3 OS=Homo sapiens GN=TRIM3 PE=1 SV=2	12.5	8	11	8	744	80.779	7.83	102.1	94.4	93.9	105.9	101.4	102.2	96.8	103.167	1.06577	0.100612
Q8WUD6	CHPT1	Cholinephosphotransferase 1 OS=Homo sapiens GN=CHPT1 PE=1 SV=1	6.89655	2	4	2	406	45.067	6.92	95.4	99.3	95.7	98.2	103.7	107.6	96.8	103.167	1.06577	0.101148
S4R435	RPS10-NUDT3	Protein RPS10-NUDT3 (Fragment) OS=Homo sapiens GN=RPS10-NUDT3 PE=4 SV=1	38.8112	12	52	2	286	32.576	9.19	100.9	94	95.6	106.1	102.7	100.8	96.8333	103.2	1.06575	0.0704203
Q9BVJ7	DUSP23	Dual specificity protein phosphatase 23 OS=Homo sapiens GN=DUSP23 PE=1 SV=1	63.3333	8	18	8	150	16.578	8.21	100.6	96.5	93.4	103.8	99.9	105.9	96.8333	103.2	1.06575	0.0798592
Q7L266	ASRGL1	Isoaspartyl peptidase/L-asparaginase OS=Homo sapiens GN=ASRGL1 PE=1 SV=2	31.1688	6	11	6	308	32.034	6.24	104.6	100.1	85.8	100.2	105.5	103.9	96.8333	103.2	1.06575	0.339882
Q6NUQ2	CLMN	Calmin (Calponin-like, transmembrane) OS=Homo sapiens GN=CLMN PE=2 SV=1	8.38323	6	10	6	1002	111.571	4.93	99	92.3	99.2	106.5	100.6	102.5	96.8333	103.2	1.06575	0.089793
A0A140VJX1		Testicular tissue protein Li 198 OS=Homo sapiens PE=2 SV=1	64.4028	25	88	25	427	45.171	8.85	95.3	95.9	99.3	103.2	101.7	104.6	96.8333	103.167	1.0654	0.0134761
B4DP80	APOA1BP	NAD(P)H-hydrate epimerase OS=Homo sapiens GN=APOA1BP PE=2 SV=1	55.7003	14	54	14	307	33.606	8.73	98.1	97.5	94.9	102.5	103.2	103.8	96.8333	103.167	1.0654	0.00382751
Q8TC07	TBC1D15	TBC1 domain family member 15 OS=Homo sapiens GN=TBC1D15 PE=1 SV=2	19.2475	12	19	4	691	79.44	5.67	99.8	93.8	96.9	106.6	104	98.9	96.8333	103.167	1.0654	0.0902932
Q96T76	MMS19	MMS19 nucleotide excision repair protein homolog OS=Homo sapiens GN=MMS19 PE=1 SV=2	12.6214	9	10	9	1030	113.217	6.35	99.8	95.5	95.2	107.1	98.3	104.1	96.8333	103.167	1.0654	0.100721
P10586	PTPRF	Receptor-type tyrosine-protein phosphatase F OS=Homo sapiens GN=PTPRF PE=1 SV=2	6.50236	8	9	8	1907	212.744	6.3	100.3	98.2	92	104	106.4	99.1	96.8333	103.167	1.0654	0.126513
B4DYZ1		cDNA FLJ59786, highly similar to Probable ATP-dependent RNA helicase DDX31 (EC 3.6.1.-) OS=Homo sapiens PE=2 SV=1	18.0055	11	14	11	722	80.881	9.83	96.8	95.6	98.1	104.9	102.3	102.3	96.8333	103.167	1.0654	0.00494396
Q8IUC4	RHPN2	Rhophilin-2 OS=Homo sapiens GN=RHPN2 PE=1 SV=1	3.35277	2	2	2	686	76.944	6.8	99.5	96.7	94.3	110.3	95.7	103.5	96.8333	103.167	1.0654	0.230136
P21796	VDAC1	Voltage-dependent anion-selective channel protein 1 OS=Homo sapiens GN=VDAC1 PE=1 SV=2	78.4452	19	162	18	283	30.754	8.54	93.1	93.9	103.5	106.6	97	105.8	96.8333	103.133	1.06506	0.23764
Q92990	GLMN	Glomulin OS=Homo sapiens GN=GLMN PE=1 SV=2	13.2997	7	11	7	594	68.165	5.33	98.2	98.1	94.2	103.2	103.4	102.8	96.8333	103.133	1.06506	0.00902837
A0A024R9W0	LIAS	Lipoyl synthase, mitochondrial OS=Homo sapiens GN=LIAS PE=3 SV=1	14.5161	4	4	4	372	41.884	8.59	95.7	95.5	99.3	108	100.4	101	96.8333	103.133	1.06506	0.0825575
P05204	HMGN2	Non-histone chromosomal protein HMG-17 OS=Homo sapiens GN=HMGN2 PE=1 SV=3	31.1111	4	8	2	90	9.387	9.99	95.5	104.1	91	102.1	94.6	112.8	96.8667	103.167	1.06504	0.389364
Q9UJY5	GGA1	ADP-ribosylation factor-binding protein GGA1 OS=Homo sapiens GN=GGA1 PE=1 SV=1	17.0579	9	13	8	639	70.34	5.29	97.2	99.5	93.9	100.7	106.9	101.8	96.8667	103.133	1.06469	0.0668448
P38606	ATP6V1A	V-type proton ATPase catalytic subunit A OS=Homo sapiens GN=ATP6V1A PE=1 SV=2	49.2707	26	63	26	617	68.26	5.52	97.1	97.4	96.1	101.8	103	104.6	96.8667	103.133	1.06469	0.00224763
A0A024R0X0	AP1GBP1	AP1 gamma subunit binding protein 1, isoform CRA_d OS=Homo sapiens GN=AP1GBP1 PE=4 SV=1	6.08828	5	6	5	1314	140.552	5.03	97.6	98.4	94.6	101.3	104.9	103.2	96.8667	103.133	1.06469	0.0157428
I3L1Y9	FLYWCH2	FLYWCH family member 2 OS=Homo sapiens GN=FLYWCH2 PE=1 SV=1	56.9444	6	11	5	144	15.594	10.21	96.2	99.9	94.5	106.1	95.4	107.9	96.8667	103.133	1.06469	0.21124
Q59H06		Transporter 2, ATP-binding cassette, sub-family B isoform 1 variant (Fragment) OS=Homo sapiens PE=2 SV=1	2.27273	2	3	1	704	77.717	7.85	104	84.6	102	124.7	90.8	93.9	96.8667	103.133	1.06469	0.641206
A0A024R3U5	GUK1	Guanylate kinase 1, isoform CRA_b OS=Homo sapiens GN=GUK1 PE=4 SV=1	39.5437	7	10	7	263	28.643	6.07	101.2	93	96.4	105.8	100.3	103.2	96.8667	103.1	1.06435	0.0948202
Q8N1F8	STK11IP	Serine/threonine-protein kinase 11-interacting protein OS=Homo sapiens GN=STK11IP PE=1 SV=3	4.09463	3	3	3	1099	121.325	5.39	102.2	89.2	99.2	105.7	96.1	107.5	96.8667	103.1	1.06435	0.303831
O14936	CASK	Peripheral plasma membrane protein CASK OS=Homo sapiens GN=CASK PE=1 SV=3	18.0346	13	19	13	926	105.056	6.43	94.4	92.6	103.6	104.2	100.5	104.6	96.8667	103.1	1.06435	0.162687
P30260	CDC27	Cell division cycle protein 27 homolog OS=Homo sapiens GN=CDC27 PE=1 SV=2	7.88835	5	8	5	824	91.809	7.02	95.5	89.2	106	114	93.8	101.6	96.9	103.133	1.06433	0.461189
Q99584	S100A13	Protein S100-A13 OS=Homo sapiens GN=S100A13 PE=1 SV=1	48.9796	6	23	6	98	11.464	6.16	98.7	96.7	95.3	100.6	105.9	102.8	96.9	103.1	1.06398	0.027424
Q9Y2R4	DDX52	Probable ATP-dependent RNA helicase DDX52 OS=Homo sapiens GN=DDX52 PE=1 SV=3	25.8765	10	14	10	599	67.456	9.67	95.8	97.6	97.3	101.6	106	101.7	96.9	103.1	1.06398	0.0162512
Q9BRP4	PAAF1	Proteasomal ATPase-associated factor 1 OS=Homo sapiens GN=PAAF1 PE=1 SV=2	16.3265	6	9	6	392	42.163	6.32	98.2	95.3	97.2	110	100.3	99	96.9	103.1	1.06398	0.157718
P61599	NAA20	N-alpha-acetyltransferase 20 OS=Homo sapiens GN=NAA20 PE=1 SV=1	23.0337	3	3	3	178	20.355	5.03	98.6	100.9	91.2	112.3	105.3	91.7	96.9	103.1	1.06398	0.408317
Q96B36	AKT1S1	Proline-rich AKT1 substrate 1 OS=Homo sapiens GN=AKT1S1 PE=1 SV=1	17.9688	4	6	4	256	27.366	4.75	99.6	102	89.1	101.3	101.9	106.1	96.9	103.1	1.06398	0.217407
Q53RY4	KRTCAP3	Keratinocyte-associated protein 3 OS=Homo sapiens GN=KRTCAP3 PE=2 SV=1	20	2	2	2	240	25.611	7.88	94	96.6	100.1	109.6	96.6	103.1	96.9	103.1	1.06398	0.209316
Q9BQI3	EIF2AK1	Eukaryotic translation initiation factor 2-alpha kinase 1 OS=Homo sapiens GN=EIF2AK1 PE=1 SV=2	6.98413	3	3	3	630	71.062	5.99	91.7	83.6	115.4	119.8	88.3	101.2	96.9	103.1	1.06398	0.663368
A0A024R329	GMPPB	GDP-mannose pyrophosphorylase B, isoform CRA_a OS=Homo sapiens GN=GMPPB PE=4 SV=1	30.2326	8	15	8	387	42.594	6.29	100.6	97.2	92.9	105.8	101.6	101.9	96.9	103.1	1.06398	0.076092
Q96Q05	TRAPPC9	Trafficking protein particle complex subunit 9 OS=Homo sapiens GN=TRAPPC9 PE=1 SV=2	1.91638	2	2	2	1148	128.449	6.62	94.7	93.5	102.5	106.7	96.1	106.4	96.9	103.067	1.06364	0.240998
Q9Y5B8	NME7	Nucleoside diphosphate kinase 7 OS=Homo sapiens GN=NME7 PE=1 SV=1	17.0213	5	5	5	376	42.464	6.47	100	96.6	94.1	106.7	99.2	103.3	96.9	103.067	1.06364	0.0892835
P16152	CBR1	Carbonyl reductase [NADPH] 1 OS=Homo sapiens GN=CBR1 PE=1 SV=3	80.1444	17	38	14	277	30.356	8.32	99.7	99.7	91.4	99.7	106.4	103.2	96.9333	103.1	1.06362	0.141788
B2R7C5		DNA helicase OS=Homo sapiens PE=2 SV=1	57.6733	41	92	41	808	90.952	5.77	94.8	97.6	98.4	101.9	103.4	103.9	96.9333	103.067	1.06327	0.00791303
A0A024R2K1	RAB5A	RAB5A, member RAS oncogene family, isoform CRA_a OS=Homo sapiens GN=RAB5A PE=4 SV=1	63.2558	9	22	5	215	23.644	8.15	101	93.7	96.1	105	103.7	100.5	96.9333	103.067	1.06327	0.0724497
Q6ICB0	DESI1	Desumoylating isopeptidase 1 OS=Homo sapiens GN=DESI1 PE=1 SV=1	9.52381	2	2	2	168	18.251	4.94	91.8	97.4	101.6	104.2	105	100	96.9333	103.067	1.06327	0.130811
Q9Y644	RFNG	Beta-1,3-N-acetylglucosaminyltransferase radical fringe OS=Homo sapiens GN=RFNG PE=2 SV=3	5.43807	1	1	1	331	36.401	9.03	111	83.3	96.5	107.2	100.9	101.1	96.9333	103.067	1.06327	0.499104
E5KND7	GFM1	Elongation factor G, mitochondrial OS=Homo sapiens GN=GFM1 PE=3 SV=1	31.5579	22	42	1	751	83.432	7.01	96.3	92.5	102	99.2	106.2	103.8	96.9333	103.067	1.06327	0.149241
A0A024RD11	PPP2R5D	Protein phosphatase 2, regulatory subunit B (B56), delta isoform, isoform CRA_d OS=Homo sapiens GN=PPP2R5D PE=4 SV=1	21.4286	11	20	8	602	69.947	8.13	96.9	96.6	97.3	103.6	102.1	103.5	96.9333	103.067	1.06327	0.000306808
P61225	RAP2B	Ras-related protein Rap-2b OS=Homo sapiens GN=RAP2B PE=1 SV=1	26.2295	4	5	2	183	20.491	4.81	102.1	94.2	94.5	101.7	102.2	105.3	96.9333	103.067	1.06327	0.0952308
Q8IXW5	RPAP2	Putative RNA polymerase II subunit B1 CTD phosphatase RPAP2 OS=Homo sapiens GN=RPAP2 PE=1 SV=1	1.47059	1	1	1	612	69.466	7.78	97.2	106.9	86.7	93.8	99.3	116.1	96.9333	103.067	1.06327	0.528132
Q58EY4	SMARCC1	SWI/SNF related, matrix associated, actin dependent regulator of chromatin, subfamily c, member 1 OS=Homo sapiens GN=SMARCC1 PE=2 SV=1	29.7738	28	48	17	1105	122.834	5.72	98.4	94.4	98	101	104.9	103.2	96.9333	103.033	1.06293	0.0230263
Q9NQT5	EXOSC3	Exosome complex component RRP40 OS=Homo sapiens GN=EXOSC3 PE=1 SV=3	44.3636	8	11	8	275	29.553	8.1	102.1	95.9	92.8	110.2	101.3	97.6	96.9333	103.033	1.06293	0.258244
A0A024RBL2	SDSL	Serine dehydratase-like, isoform CRA_a OS=Homo sapiens GN=SDSL PE=4 SV=1	27.9635	8	11	8	329	34.652	6.89	95.5	97.2	98.1	102.1	102	105	96.9333	103.033	1.06293	0.00803593
B2R6L0		Tubulin beta chain OS=Homo sapiens PE=2 SV=1	70.7865	25	409	1	445	49.865	4.89	94.3	100	96.6	105.9	98.5	104.8	96.9667	103.067	1.06291	0.0980667
A0A087X1V0	SHFM1	26S proteasome complex subunit DSS1 OS=Homo sapiens GN=SHFM1 PE=1 SV=1	13.4831	1	1	1	89	10.243	4.12	92.3	96.1	102.5	93	114.6	101.6	96.9667	103.067	1.06291	0.429546
B3KT93		Polyadenylate-binding protein OS=Homo sapiens PE=2 SV=1	53.9308	33	123	10	636	70.571	9.52	91.7	91.8	107.4	110.2	94.9	104	96.9667	103.033	1.06256	0.42599
O75340	PDCD6	Programmed cell death protein 6 OS=Homo sapiens GN=PDCD6 PE=1 SV=1	47.1204	7	13	7	191	21.855	5.4	100	98.2	92.7	96	100.3	112.8	96.9667	103.033	1.06256	0.331622
Q53F10		UV excision repair protein RAD23 homolog B variant (Fragment) OS=Homo sapiens PE=2 SV=1	45.4768	13	24	1	409	43.087	4.88	103.4	93	94.5	101	101	107.1	96.9667	103.033	1.06256	0.18837
A0A140VJG6	CYLN2	Cytoplasmic linker 2, isoform CRA_b OS=Homo sapiens GN=CYLN2 PE=2 SV=1	13.5755	12	18	6	1046	115.708	6.67	100.6	96.5	93.8	106.4	98.5	104.2	96.9667	103.033	1.06256	0.119675
A0A0S2Z5U7	DIABLO	Diablo-like protein isoform 1 (Fragment) OS=Homo sapiens GN=DIABLO PE=2 SV=1	27.6151	6	14	6	239	27.114	5.9	96.6	92.1	102.2	120.4	94.1	94.6	96.9667	103.033	1.06256	0.544105
Q9H0C8	ILKAP	Integrin-linked kinase-associated serine/threonine phosphatase 2C OS=Homo sapiens GN=ILKAP PE=1 SV=1	27.551	11	14	11	392	42.88	7.09	97.5	94.7	98.7	104.5	101.9	102.7	96.9667	103.033	1.06256	0.0127002
Q86WJ1	CHD1L	Chromodomain-helicase-DNA-binding protein 1-like OS=Homo sapiens GN=CHD1L PE=1 SV=2	17.0569	13	14	13	897	100.921	6.9	100.1	93.1	97.7	104.5	99.8	104.8	96.9667	103.033	1.06256	0.0811512
B2RBP7		cDNA, FLJ95623, highly similar to Homo sapiens differentially expressed in FDCP 6 homolog (mouse) (DEF6), mRNA OS=Homo sapiens PE=2 SV=1	2.06022	1	1	1	631	73.88	5.88	110.6	98.7	81.6	94.7	114.2	100.2	96.9667	103.033	1.06256	0.584854
J3QL71	SCRN2	Secernin-2 OS=Homo sapiens GN=SCRN2 PE=1 SV=1	19.3995	6	9	6	433	47.464	5.68	101.9	92.4	96.6	108.3	99.6	101.2	96.9667	103.033	1.06256	0.18877
Q96GD0	PDXP	Pyridoxal phosphate phosphatase OS=Homo sapiens GN=PDXP PE=1 SV=2	38.1757	8	16	7	296	31.678	6.55	98.3	92.5	100.1	110	100	99	96.9667	103	1.06222	0.223683
E7EVH7		Uncharacterized protein OS=Homo sapiens PE=4 SV=1	28.9617	22	30	15	732	83.642	7.31	96	94.7	100.2	106.1	99.7	103.2	96.9667	103	1.06222	0.0721835
Q8IZD4	DCP1B	mRNA-decapping enzyme 1B OS=Homo sapiens GN=DCP1B PE=1 SV=2	1.45867	1	1	1	617	67.681	8.56	98.8	106.9	85.2	92.8	114.3	101.9	96.9667	103	1.06222	0.534273
B5MCW2	RPL3	60S ribosomal protein L3 (Fragment) OS=Homo sapiens GN=RPL3 PE=1 SV=1	45.2206	14	94	5	272	31.224	9.96	93.6	100.1	97.3	104.3	101.7	103.1	97	103.033	1.0622	0.0408669
Q9H2M9	RAB3GAP2	Rab3 GTPase-activating protein non-catalytic subunit OS=Homo sapiens GN=RAB3GAP2 PE=1 SV=1	10.7681	12	17	12	1393	155.886	5.62	97.2	94.1	99.7	106.2	100.8	102.1	97	103.033	1.0622	0.0583153
O94819	KBTBD11	Kelch repeat and BTB domain-containing protein 11 OS=Homo sapiens GN=KBTBD11 PE=1 SV=1	1.60514	1	1	1	623	65.679	6.07	98	95.7	97.3	109.7	99.4	100	97	103.033	1.0622	0.151244
P63104	YWHAZ	14-3-3 protein zeta/delta OS=Homo sapiens GN=YWHAZ PE=1 SV=1	73.0612	18	183	13	245	27.728	4.79	96	96.8	98.2	103	102.2	103.8	97	103	1.06186	0.00162491
P26368	U2AF2	Splicing factor U2AF 65 kDa subunit OS=Homo sapiens GN=U2AF2 PE=1 SV=4	45.4737	14	56	14	475	53.467	9.09	101.3	93.7	96	100.9	104.5	103.6	97	103	1.06186	0.0740982
A0A140VK56		Transaldolase OS=Homo sapiens PE=2 SV=1	50.4451	20	75	20	337	37.516	6.81	95.8	98.7	96.5	102.3	102.7	104	97	103	1.06186	0.00407416
P25786	PSMA1	Proteasome subunit alpha type-1 OS=Homo sapiens GN=PSMA1 PE=1 SV=1	47.5285	14	37	14	263	29.537	6.61	98.1	100	92.9	101.4	106.6	101	97	103	1.06186	0.0975061
Q96K76	USP47	Ubiquitin carboxyl-terminal hydrolase 47 OS=Homo sapiens GN=USP47 PE=1 SV=3	17.8909	18	21	18	1375	157.212	5.08	96	96.5	98.5	101.5	105.8	101.7	97	103	1.06186	0.0197782
E7EX59	PCCB	Propionyl-CoA carboxylase beta chain, mitochondrial OS=Homo sapiens GN=PCCB PE=1 SV=1	16.4912	7	9	7	570	61.615	7.99	94.2	93.6	103.2	104	103.4	101.6	97	103	1.06186	0.132917
A0A087WUB9	CTNNBL1	Beta-catenin-like protein 1 OS=Homo sapiens GN=CTNNBL1 PE=1 SV=1	20.2465	11	17	11	568	65.661	5.02	94.4	96.6	100	104.5	101	103.5	97	103	1.06186	0.0360841
A0A024R1X3	VPS25	Vacuolar protein sorting 25 (Yeast), isoform CRA_a OS=Homo sapiens GN=VPS25 PE=4 SV=1	38.0682	6	12	6	176	20.735	6.34	95.3	98.7	97	102.6	101.9	104.5	97	103	1.06186	0.00868859
A0A0A6YYK5		Uncharacterized protein OS=Homo sapiens PE=4 SV=1	3.18182	1	2	1	440	48.492	7.47	99.4	93	98.6	94.7	126.2	88.1	97	103	1.06186	0.641348
Q6ULP2	AFTPH	Aftiphilin OS=Homo sapiens GN=AFTPH PE=1 SV=2	11.4194	7	7	7	937	102.137	4.54	94.4	94.6	102	109.6	100.9	98.5	97	103	1.06186	0.226144
Q5H9F3	BCORL1	BCL-6 corepressor-like protein 1 OS=Homo sapiens GN=BCORL1 PE=1 SV=1	2.74693	4	5	4	1711	182.412	7.24	102.2	90.4	98.4	108.6	100.4	100	97	103	1.06186	0.250285
Q8WUW2	AGPAT2	1-acyl-sn-glycerol-3-phosphate acyltransferase OS=Homo sapiens GN=AGPAT2 PE=2 SV=1	5.01792	1	1	1	279	31.007	9.01	107.2	87.5	96.3	103.3	94.3	111.4	97	103	1.06186	0.470734
P28289	TMOD1	Tropomodulin-1 OS=Homo sapiens GN=TMOD1 PE=1 SV=1	6.40669	2	2	1	359	40.544	5.1	95.3	105.2	90.5	102.9	99.5	106.6	97	103	1.06186	0.278486
A0A024RCW2	C6orf106	Chromosome 6 open reading frame 106, isoform CRA_a OS=Homo sapiens GN=C6orf106 PE=4 SV=1	4.69799	1	1	1	298	32.851	4.58	97.6	90.6	102.8	113	91.6	104.4	97	103	1.06186	0.448702
Q9BZF3	OSBPL6	Oxysterol-binding protein-related protein 6 OS=Homo sapiens GN=OSBPL6 PE=1 SV=1	2.89079	2	2	1	934	106.239	6.93	113.1	84	93.9	105	107.5	96.5	97	103	1.06186	0.548545
A0A075B710	TRAJ39	Protein TRAJ39 (Fragment) OS=Homo sapiens GN=TRAJ39 PE=4 SV=1	76.1905	1	1	1	21	2.201	11	102.5	88.2	100.3	100.5	112.8	95.7	97	103	1.06186	0.424897
M0R226	MRPL34	39S ribosomal protein L34, mitochondrial OS=Homo sapiens GN=MRPL34 PE=1 SV=1	11.9565	2	2	2	184	19.79	12.12	102	97.9	91.1	91.9	100.4	116.6	97	102.967	1.06151	0.492707
D3DQU2	TPP1	Tripeptidyl peptidase I, isoform CRA_a OS=Homo sapiens GN=TPP1 PE=4 SV=1	12.4126	5	9	5	572	62.222	6.65	103.5	98.1	89.5	98	106.4	104.6	97.0333	103	1.06149	0.282605
Q9NRX5	SERINC1	Serine incorporator 1 OS=Homo sapiens GN=SERINC1 PE=1 SV=1	6.40177	2	2	2	453	50.461	5.85	95.2	96.6	99.3	108.2	101.1	99.7	97.0333	103	1.06149	0.108177
P53602	MVD	Diphosphomevalonate decarboxylase OS=Homo sapiens GN=MVD PE=1 SV=1	14	5	6	5	400	43.377	7.23	97.6	99.6	93.9	103.3	98.3	107.4	97.0333	103	1.06149	0.128053
H9E7F4	ND1	NADH-ubiquinone oxidoreductase chain 1 OS=Homo sapiens GN=ND1 PE=3 SV=1	6.28931	2	3	2	318	35.591	6.55	97.4	95.8	97.9	101	108.9	99.1	97.0333	103	1.06149	0.123572
Q86UY8	NT5DC3	5'-nucleotidase domain-containing protein 3 OS=Homo sapiens GN=NT5DC3 PE=1 SV=1	16.2409	7	8	7	548	63.379	8.31	99.8	100.6	90.6	99.8	106.5	102.5	97	102.933	1.06117	0.188995
A0A0G2JL52	VARS2	Valine--tRNA ligase, mitochondrial OS=Homo sapiens GN=VARS2 PE=1 SV=1	10.613	8	10	8	1093	121.48	7.21	98.1	94.3	98.7	106.2	97.9	104.8	97.0333	102.967	1.06115	0.111241
Q9BVM2	DPCD	Protein DPCD OS=Homo sapiens GN=DPCD PE=1 SV=2	24.1379	5	6	5	203	23.225	9.03	95.1	94.3	101.7	105.3	103.1	100.5	97.0333	102.967	1.06115	0.0949705
P46531	NOTCH1	Neurogenic locus notch homolog protein 1 OS=Homo sapiens GN=NOTCH1 PE=1 SV=4	0.74364	2	2	2	2555	272.323	5.12	99.3	84.1	107.7	110.6	101	97.3	97.0333	102.967	1.06115	0.497591
B4DJ31		cDNA FLJ59544, highly similar to Zinc finger HIT domain-containing protein 4 OS=Homo sapiens PE=2 SV=1	4.0107	1	1	1	374	40.102	9.67	102.3	86.6	102.2	127.3	91.1	90.5	97.0333	102.967	1.06115	0.677234
A0A024RAI1	ACTR3	ARP3 actin-related protein 3 homolog (Yeast), isoform CRA_a OS=Homo sapiens GN=ACTR3 PE=3 SV=1	57.8947	20	60	20	418	47.341	5.88	96.9	97.6	96.6	103.4	103.6	101.9	97.0333	102.967	1.06115	0.000636843
Q53F64		Heterogeneous nuclear ribonucleoprotein AB isoform a variant (Fragment) OS=Homo sapiens PE=2 SV=1	34.9398	15	52	13	332	35.973	7.42	98.4	100.5	92.2	98.6	103.6	106.7	97.0333	102.967	1.06115	0.158859
O75964	ATP5L	ATP synthase subunit g, mitochondrial OS=Homo sapiens GN=ATP5L PE=1 SV=3	60.1942	7	25	7	103	11.421	9.64	98.5	97	95.6	101.7	99.8	107.4	97.0333	102.967	1.06115	0.0712468
Q8NFW8	CMAS	N-acylneuraminate cytidylyltransferase OS=Homo sapiens GN=CMAS PE=1 SV=2	38.4793	14	24	14	434	48.349	7.93	100.3	95.7	95.1	101.8	106.1	101	97.0333	102.967	1.06115	0.0600134
Q6ICQ8	ARHG	ARHG protein (Fragment) OS=Homo sapiens GN=ARHG PE=2 SV=1	51.3089	8	14	8	191	21.295	8.12	98.1	98.4	94.6	104.1	102.6	102.2	97.0333	102.967	1.06115	0.0117332
Q15056	EIF4H	Eukaryotic translation initiation factor 4H OS=Homo sapiens GN=EIF4H PE=1 SV=5	45.5645	10	24	10	248	27.368	7.23	96.3	94.8	100	107.7	97.1	104.1	97.0333	102.967	1.06115	0.162884
Q2T9J0	TYSND1	Peroxisomal leader peptide-processing protease OS=Homo sapiens GN=TYSND1 PE=1 SV=3	8.65724	3	4	3	566	59.271	6.2	107.1	86.5	97.5	108.8	95.7	104.4	97.0333	102.967	1.06115	0.449606
Q9HCE1	MOV10	Putative helicase MOV-10 OS=Homo sapiens GN=MOV10 PE=1 SV=2	7.97607	8	9	8	1003	113.599	8.82	98.5	94.7	97.9	106.3	99.7	102.9	97.0333	102.967	1.06115	0.0571254
B2R7U4		cDNA, FLJ93605, highly similar to Homo sapiens heme oxygenase (decycling) 1 (HMOX1), mRNA OS=Homo sapiens PE=2 SV=1	12.5	3	4	3	288	32.782	8.25	110.6	89.3	91.2	108.4	104.4	96	97.0333	102.933	1.0608	0.487543
G8XWS8	PRUNE2	PRUNE2 OS=Homo sapiens GN=PRUNE2 PE=2 SV=1	16.454	32	53	9	3057	336.968	4.46	100.3	98.5	92.3	104.3	101.1	103.4	97.0333	102.933	1.0608	0.086101
Q9UBF2	COPG2	Coatomer subunit gamma-2 OS=Homo sapiens GN=COPG2 PE=1 SV=1	23.1917	16	23	13	871	97.56	5.81	98.2	94	98.9	104.4	102.3	102.1	97.0333	102.933	1.0608	0.0254613
Q9H061	TMEM126A	Transmembrane protein 126A OS=Homo sapiens GN=TMEM126A PE=1 SV=1	33.8462	6	10	6	195	21.513	9.26	98.3	94.5	98.3	109.1	100.7	99	97.0333	102.933	1.0608	0.154817
P15259	PGAM2	Phosphoglycerate mutase 2 OS=Homo sapiens GN=PGAM2 PE=1 SV=3	56.917	14	60	9	253	28.748	8.88	101.1	96.6	93.5	102.1	104.4	102.4	97.0667	102.967	1.06078	0.0638742
A0A075B6T4	KBTBD4	Kelch repeat and BTB domain-containing protein 4 OS=Homo sapiens GN=KBTBD4 PE=1 SV=1	4.78821	2	2	2	543	60.97	5.76	104.2	94.5	92.5	102.8	105.6	100.5	97.0667	102.967	1.06078	0.205101
E5KNQ5	TK2	Mitochondrial thymidine kinase 2 OS=Homo sapiens GN=TK2 PE=1 SV=1	10.0977	3	3	3	307	35.39	9.5	96.5	97.2	97.5	100.9	107.1	100.9	97.0667	102.967	1.06078	0.0475401
V9HWE0	HEL-S-7	Annexin OS=Homo sapiens GN=HEL-S-7 PE=2 SV=1	76.25	23	68	22	320	35.914	5.05	98.7	97.4	95.1	101.4	105.4	102	97.0667	102.933	1.06044	0.022802
A0A024R7X0	ARFGEF1	ADP-ribosylation factor guanine nucleotide-exchange factor 1(Brefeldin A-inhibited), isoform CRA_a OS=Homo sapiens GN=ARFGEF1 PE=4 SV=1	12.4932	18	22	10	1849	208.634	5.85	100.2	98.5	92.5	101.1	105.1	102.6	97.0667	102.933	1.06044	0.0879179
B7ZM63	JMJD2B	JMJD2B protein OS=Homo sapiens GN=JMJD2B PE=2 SV=1	14.6018	12	13	11	1130	125.978	7.27	101.2	95.3	94.7	104	105.2	99.6	97.0667	102.933	1.06044	0.0940541
F8WAL6	ABI2	Abl interactor 2 OS=Homo sapiens GN=ABI2 PE=1 SV=2	16.9591	7	16	5	513	55.648	6.02	96.6	101.2	93.4	99.7	105.6	103.5	97.0667	102.933	1.06044	0.108375
Q6P158	DHX57	Putative ATP-dependent RNA helicase DHX57 OS=Homo sapiens GN=DHX57 PE=1 SV=2	8.22511	10	10	8	1386	155.507	7.71	97.5	94.7	99	108.7	100.2	99.9	97.0667	102.933	1.06044	0.135816
D3YTI2	ACP1	Low molecular weight phosphotyrosine protein phosphatase OS=Homo sapiens GN=ACP1 PE=1 SV=1	51.7647	3	4	2	85	9.445	8.35	90.4	91.2	109.6	107.4	103.1	98.3	97.0667	102.933	1.06044	0.436899
A0A024R0Q0	FLJ12886	Uncharacterized protein OS=Homo sapiens GN=FLJ12886 PE=4 SV=1	6.34615	2	2	2	520	57.614	7.01	107.4	98	85.8	91.6	100.3	116.9	97.0667	102.933	1.06044	0.578096
Q96GS6	ABHD17A	Protein ABHD17A OS=Homo sapiens GN=ABHD17A PE=1 SV=1	3.54839	1	1	1	310	33.968	6.84	97.9	91.5	101.8	97.1	111.3	100.4	97.0667	102.933	1.06044	0.325299
Q8IX90	SKA3	Spindle and kinetochore-associated protein 3 OS=Homo sapiens GN=SKA3 PE=1 SV=2	9.95146	4	5	4	412	46.33	5.11	98.1	87.7	105.4	108.9	100.8	99.1	97.0667	102.933	1.06044	0.38064
F8WEC0	MMADHC	Methylmalonic aciduria and homocystinuria type D protein, mitochondrial OS=Homo sapiens GN=MMADHC PE=1 SV=1	3.93939	1	1	1	330	36.353	5.4	98.5	96.8	95.9	110.1	89.3	109.4	97.0667	102.933	1.06044	0.440772
P47897	QARS	Glutamine--tRNA ligase OS=Homo sapiens GN=QARS PE=1 SV=1	55.2258	37	72	36	775	87.743	7.15	96.3	98	96.9	103.5	100.2	105	97.0667	102.9	1.0601	0.0178082
Q9UNH6	SNX7	Sorting nexin-7 OS=Homo sapiens GN=SNX7 PE=1 SV=1	5.16796	2	2	2	387	45.274	5.11	97.1	99.8	94.4	107.8	100.5	100.5	97.1	102.933	1.06008	0.113682
A0A024R0C7	CTTNBP2NL	CTTNBP2 N-terminal like, isoform CRA_b OS=Homo sapiens GN=CTTNBP2NL PE=4 SV=1	3.28638	2	2	2	639	70.115	8.06	103.5	91.8	96	111	97	100.8	97.1	102.933	1.06008	0.34097
V9HW58	HEL-S-77	Epididymis secretory protein Li 77 OS=Homo sapiens GN=HEL-S-77 PE=2 SV=1	58.1281	19	46	19	406	44.792	5.17	97.6	96.3	97.4	105.6	100.6	102.5	97.1	102.9	1.05973	0.0185301
Q9BV20	MRI1	Methylthioribose-1-phosphate isomerase OS=Homo sapiens GN=MRI1 PE=1 SV=1	39.8374	12	16	12	369	39.125	6.3	96.3	101.5	93.5	101.4	105.9	101.4	97.1	102.9	1.05973	0.105506
Q5VWQ0	RSBN1	Round spermatid basic protein 1 OS=Homo sapiens GN=RSBN1 PE=1 SV=2	7.73067	5	5	5	802	90.015	8.6	94.4	97.8	99.1	105.5	104.9	98.3	97.1	102.9	1.05973	0.0980772
J3KPD3	RBM7	RNA binding motif protein 7, isoform CRA_c OS=Homo sapiens GN=RBM7 PE=1 SV=1	15.7303	4	5	4	267	30.572	9.57	95.8	97.5	98	105.9	99.7	103.1	97.1	102.9	1.05973	0.0386632
A0A024R0L6	PAFAH1B3	Platelet-activating factor acetylhydrolase, isoform Ib, gamma subunit 29kDa, isoform CRA_a OS=Homo sapiens GN=PAFAH1B3 PE=4 SV=1	59.3074	12	52	12	231	25.718	6.84	99.4	96.5	95.4	105.4	100.1	103.2	97.1	102.9	1.05973	0.0407159
Q5VWZ2	LYPLAL1	Lysophospholipase-like protein 1 OS=Homo sapiens GN=LYPLAL1 PE=1 SV=3	27.0042	6	14	6	237	26.299	7.84	98.5	99.5	93.3	101.2	101	106.5	97.1	102.9	1.05973	0.0924279
O43414	ERI3	ERI1 exoribonuclease 3 OS=Homo sapiens GN=ERI3 PE=1 SV=2	17.2107	5	8	5	337	37.214	8.07	99.9	96.9	94.5	103.4	103.5	101.8	97.1	102.9	1.05973	0.0248561
I3L4A1	CHMP6	Charged multivesicular body protein 6 (Fragment) OS=Homo sapiens GN=CHMP6 PE=1 SV=1	15.1786	3	5	3	224	25.808	4.92	98.5	97.8	95	105.1	102	101.6	97.1	102.9	1.05973	0.0196018
Q6P1S2	C3orf33	Protein C3orf33 OS=Homo sapiens GN=C3orf33 PE=1 SV=2	3.7415	1	1	1	294	33.744	9.85	96.6	103	91.7	108	103.7	97	97.1	102.9	1.05973	0.273813
Q9NYW8	RBAK	RB-associated KRAB zinc finger protein OS=Homo sapiens GN=RBAK PE=1 SV=1	2.66106	1	1	1	714	82.941	7.33	101.8	93.9	95.6	119.9	103.8	84.9	97.1	102.867	1.05939	0.608633
E9PHG5	CYP20A1	Cytochrome P450 20A1 OS=Homo sapiens GN=CYP20A1 PE=1 SV=1	16.8085	6	9	1	470	53.414	6.21	102.7	86.8	101.8	112.6	95.9	100.1	97.1	102.867	1.05939	0.467666
P0DMU7	CT45A6	Cancer/testis antigen family 45 member A6 OS=Homo sapiens GN=CT45A6 PE=2 SV=1	7.93651	1	1	1	189	21.218	9.69	102.4	93.9	95.1	106.1	95.2	107.4	97.1333	102.9	1.05937	0.286441
Q9H0B6	KLC2	Kinesin light chain 2 OS=Homo sapiens GN=KLC2 PE=1 SV=1	53.537	32	54	25	622	68.892	7.15	96.9	95.9	98.6	103.6	104.4	100.7	97.1333	102.9	1.05937	0.0136869
B2RA15		Inhibitor of growth protein OS=Homo sapiens PE=2 SV=1	5.35714	2	3	1	280	32.715	8.05	100.9	80	110.5	109.3	100.6	98.8	97.1333	102.9	1.05937	0.57927
F8VU51	YLPM1	YLP motif-containing protein 1 OS=Homo sapiens GN=YLPM1 PE=1 SV=1	19.1667	22	31	1	1440	160.641	6.55	89.1	72.4	129.9	107.8	102.3	98.5	97.1333	102.867	1.05903	0.756838
Q9NZ09	UBAP1	Ubiquitin-associated protein 1 OS=Homo sapiens GN=UBAP1 PE=1 SV=1	14.9402	5	7	5	502	55.048	5.11	104.4	97.6	89.4	97	109.1	102.5	97.1333	102.867	1.05903	0.361592
A0A0A0MS24	PPP1R12B	Protein phosphatase 1 regulatory subunit OS=Homo sapiens GN=PPP1R12B PE=1 SV=1	4.02685	3	4	2	1043	116.434	5.85	99.3	103.9	88.2	101.3	99.9	107.4	97.1333	102.867	1.05903	0.331899
A0A0A0MRK6	MTX1	Metaxin 1, isoform CRA_b OS=Homo sapiens GN=MTX1 PE=1 SV=1	10.9442	4	5	4	466	51.431	9.79	95.2	89.3	106.9	99.4	100.3	108.9	97.1333	102.867	1.05903	0.392905
O43318	MAP3K7	Mitogen-activated protein kinase kinase kinase 7 OS=Homo sapiens GN=MAP3K7 PE=1 SV=1	7.59076	3	3	3	606	67.153	7.11	98.8	97.8	94.8	91.4	108.7	108.5	97.1333	102.867	1.05903	0.383152
A8K669		cDNA FLJ78452, highly similar to Homo sapiens legumain (LGMN), transcript variant 2, mRNA OS=Homo sapiens PE=2 SV=1	8.08314	3	3	3	433	49.369	6.55	105.3	89.4	96.7	110.3	98	100.3	97.1333	102.867	1.05903	0.389617
H0Y7H7	DOCK4	Dedicator of cytokinesis protein 4 (Fragment) OS=Homo sapiens GN=DOCK4 PE=1 SV=1	1.15191	1	1	1	1389	158.943	7.33	102.7	93.5	95.2	100.3	99.4	108.9	97.1333	102.867	1.05903	0.238509
A0A024R3D4	DKFZp547C195	Uncharacterized protein OS=Homo sapiens GN=DKFZp547C195 PE=4 SV=1	8.81935	5	7	5	703	77.619	6.95	93.2	101.4	96.8	105	100.4	103.2	97.1333	102.867	1.05903	0.103133
A0A0D9SG04	COBLL1	Cordon-bleu protein-like 1 OS=Homo sapiens GN=COBLL1 PE=1 SV=2	1.29765	1	1	1	1233	134.835	6.71	97.2	101.9	92.3	105.9	102.8	99.9	97.1333	102.867	1.05903	0.15426
Q96RQ3	MCCC1	Methylcrotonoyl-CoA carboxylase subunit alpha, mitochondrial OS=Homo sapiens GN=MCCC1 PE=1 SV=3	40.1379	18	29	18	725	80.422	7.78	97.4	93.9	100.1	104.3	102.6	101.6	97.1333	102.833	1.05868	0.0437689
P09543	CNP	2',3'-cyclic-nucleotide 3'-phosphodiesterase OS=Homo sapiens GN=CNP PE=1 SV=2	45.3682	19	30	19	421	47.549	9.07	98.3	95.3	97.8	104.7	102.3	101.5	97.1333	102.833	1.05868	0.0129947
V9HW87	HEL-S-299	Abhydrolase domain containing 14B, isoform CRA_a OS=Homo sapiens GN=HEL-S-299 PE=2 SV=1	33.3333	5	14	5	210	22.332	6.4	96.6	97.7	97.1	102.7	101.8	104	97.1333	102.833	1.05868	0.00133002
Q9UN37	VPS4A	Vacuolar protein sorting-associated protein 4A OS=Homo sapiens GN=VPS4A PE=1 SV=1	34.3249	13	23	10	437	48.867	7.8	97.4	99	95	102.3	103.5	102.7	97.1333	102.833	1.05868	0.00936089
Q14865	ARID5B	AT-rich interactive domain-containing protein 5B OS=Homo sapiens GN=ARID5B PE=1 SV=3	2.10438	2	2	2	1188	132.292	8.72	104.9	91.4	95.1	106.2	98.3	104	97.1333	102.833	1.05868	0.28884
Q9UGR2	ZC3H7B	Zinc finger CCCH domain-containing protein 7B OS=Homo sapiens GN=ZC3H7B PE=1 SV=1	1.00705	1	1	1	993	111.506	7.17	100	90.3	101.1	107.9	99.1	101.5	97.1333	102.833	1.05868	0.257581
Q68CQ7	GLT8D1	Glycosyltransferase 8 domain-containing protein 1 OS=Homo sapiens GN=GLT8D1 PE=1 SV=2	2.69542	1	1	1	371	41.909	9.35	102.7	91.4	97.3	101.7	104.9	101.9	97.1333	102.833	1.05868	0.17123
Q13045	FLII	Protein flightless-1 homolog OS=Homo sapiens GN=FLII PE=1 SV=2	26.2411	27	42	27	1269	144.659	6.05	96.5	99	96	100.4	108.4	99.8	97.1667	102.867	1.05866	0.122976
E7ERR0	KLHDC3	Kelch domain-containing protein 3 OS=Homo sapiens GN=KLHDC3 PE=1 SV=2	8.22622	2	2	2	389	43.81	8.07	101.4	92.7	97.4	108.1	102.9	97.6	97.1667	102.867	1.05866	0.221346
A0A024R150	CORO2A	Coronin OS=Homo sapiens GN=CORO2A PE=3 SV=1	4.19048	2	2	2	525	59.725	8.05	99	100.1	92.4	98.5	109.7	100.4	97.1667	102.867	1.05866	0.247554
Q9HBM0	VEZT	Vezatin OS=Homo sapiens GN=VEZT PE=1 SV=3	2.05392	1	1	1	779	88.609	5.2	106.4	94.8	90.3	99.6	111	98	97.1667	102.867	1.05866	0.417092
Q15527	SURF2	Surfeit locus protein 2 OS=Homo sapiens GN=SURF2 PE=1 SV=3	7.42188	1	2	1	256	29.629	9.22	104.1	99.9	87.5	99	107.4	102.2	97.1667	102.867	1.05866	0.362591
Q9UBB6	NCDN	Neurochondrin OS=Homo sapiens GN=NCDN PE=1 SV=1	14.8148	9	12	9	729	78.814	5.48	97.1	93.3	101.1	107.3	101.5	99.7	97.1667	102.833	1.05832	0.152646
Q14651	PLS1	Plastin-1 OS=Homo sapiens GN=PLS1 PE=1 SV=2	19.0779	10	18	6	629	70.209	5.41	96	96.1	99.4	101.4	104.7	102.4	97.1667	102.833	1.05832	0.0188019
Q9Y2H0	DLGAP4	Disks large-associated protein 4 OS=Homo sapiens GN=DLGAP4 PE=1 SV=3	2.62097	2	3	2	992	107.945	7.08	109.7	93.6	88.2	102.8	104.7	101	97.1667	102.833	1.05832	0.435466
Q86SE9	PCGF5	Polycomb group RING finger protein 5 OS=Homo sapiens GN=PCGF5 PE=1 SV=1	4.29688	1	1	1	256	29.694	6.52	92.1	101.6	97.8	103.4	94.1	111	97.1667	102.833	1.05832	0.369792
B7Z3U1		cDNA FLJ53798, highly similar to Long-chain fatty acid transport protein 1 (EC 6.2.1.-) OS=Homo sapiens PE=2 SV=1	7.58514	4	5	2	646	71.036	8.53	105.1	90.4	96	100	99.8	108.7	97.1667	102.833	1.05832	0.336411
Q7LBR1	CHMP1B	Charged multivesicular body protein 1b OS=Homo sapiens GN=CHMP1B PE=1 SV=1	16.0804	4	7	4	199	22.095	8.1	93.8	97.9	99.8	107	96.6	104.9	97.1667	102.833	1.05832	0.194054
Q8NBU5	ATAD1	ATPase family AAA domain-containing protein 1 OS=Homo sapiens GN=ATAD1 PE=1 SV=1	22.9917	8	20	8	361	40.718	6.9	96.8	97.3	97.5	102.2	98.7	107.7	97.2	102.867	1.0583	0.0972624
F5GXR3	PTMS	Parathymosin OS=Homo sapiens GN=PTMS PE=1 SV=1	10.5769	1	11	1	104	12.067	11	100.5	96.4	94.6	100.7	101.9	105.8	97.1667	102.8	1.05798	0.0727457
Q53EY9		F-box only protein 22 isoform a variant (Fragment) OS=Homo sapiens PE=2 SV=1	20.8437	7	12	7	403	44.45	7.03	98.4	97.6	95.5	102.9	98.6	106.9	97.1667	102.8	1.05798	0.0915152
A0A0B4J1T8	EPHA6	Ephrin type-A receptor 6 OS=Homo sapiens GN=EPHA6 PE=1 SV=1	2.21239	2	4	1	1130	126.48	6.95	105.6	90.8	95.1	104.2	100.4	103.8	97.1667	102.8	1.05798	0.284097
B3KTJ1		cDNA FLJ38349 fis, clone FEBRA1000057, highly similar to PCTP-like protein OS=Homo sapiens PE=2 SV=1	14.433	3	3	3	291	33.027	7.4	102.7	98.7	90.1	99.8	105.1	103.5	97.1667	102.8	1.05798	0.235176
O14828	SCAMP3	Secretory carrier-associated membrane protein 3 OS=Homo sapiens GN=SCAMP3 PE=1 SV=3	40.3458	8	37	8	347	38.262	7.64	100.3	95.9	95.4	102.9	103.8	101.8	97.2	102.833	1.05796	0.0274733
Q15418	RPS6KA1	Ribosomal protein S6 kinase alpha-1 OS=Homo sapiens GN=RPS6KA1 PE=1 SV=2	36.7347	24	49	16	735	82.671	7.83	97.7	101.3	92.6	101	106.3	101.2	97.2	102.833	1.05796	0.139669
O94915	FRYL	Protein furry homolog-like OS=Homo sapiens GN=FRYL PE=1 SV=2	3.58447	11	11	10	3013	339.383	5.58	96.3	92.4	102.9	113.7	93.9	100.9	97.2	102.833	1.05796	0.438707
Q6P087	RPUSD3	RNA pseudouridylate synthase domain-containing protein 3 OS=Homo sapiens GN=RPUSD3 PE=1 SV=3	15.9544	4	4	4	351	38.437	10.32	100.6	92	99	105.9	98.3	104.3	97.2	102.833	1.05796	0.183838
V9HW53	HEL-S-277	Dimethylarginine dimethylaminohydrolase 2, isoform CRA_a OS=Homo sapiens GN=HEL-S-277 PE=1 SV=1	53.3333	12	25	11	285	29.625	6.01	100.5	93.6	97.5	103.1	103	102.3	97.2	102.8	1.05761	0.0497412
F5H5P2		Uncharacterized protein OS=Homo sapiens PE=4 SV=1	39.666	13	20	13	479	54.169	6.43	98.5	97.3	95.8	100.6	103.4	104.4	97.2	102.8	1.05761	0.01536
Q7Z5G4	GOLGA7	Golgin subfamily A member 7 OS=Homo sapiens GN=GOLGA7 PE=1 SV=2	24.8175	3	6	3	137	15.814	7.05	100.3	98.8	92.5	94	115.1	99.3	97.2	102.8	1.05761	0.454811
H0YNJ6	GMPR2	GMP reductase OS=Homo sapiens GN=GMPR2 PE=1 SV=1	11.9438	5	5	5	427	46.908	8.51	97.6	92.1	101.9	110.5	100.9	97	97.2	102.8	1.05761	0.317939
A8K899		cDNA FLJ77724, highly similar to Homo sapiens transcriptional adaptor 3 (NGG1 homolog, yeast)-like (TADA3L), transcript variant 1, mRNA OS=Homo sapiens PE=2 SV=1	10.6481	4	4	4	432	48.853	6.23	96.6	93.2	101.8	109.7	99.3	99.4	97.2	102.8	1.05761	0.259067
Q7Z2K8	GPRIN1	G protein-regulated inducer of neurite outgrowth 1 OS=Homo sapiens GN=GPRIN1 PE=1 SV=2	3.76984	3	3	3	1008	102.336	8.06	103.8	94.7	93.1	108.7	99.1	100.6	97.2	102.8	1.05761	0.278649
H7BZ78	KANSL1L	KAT8 regulatory NSL complex subunit 1-like protein (Fragment) OS=Homo sapiens GN=KANSL1L PE=4 SV=1	3.51759	1	2	1	199	22.357	5.02	93.1	94.2	104.3	108.2	107	93.2	97.2	102.8	1.05761	0.402671
A8K6R5		cDNA FLJ77568 OS=Homo sapiens PE=2 SV=1	1.28655	1	1	1	855	97.477	8.48	102	92.2	97.4	107.6	102.7	98.1	97.2	102.8	1.05761	0.228435
O43759	SYNGR1	Synaptogyrin-1 OS=Homo sapiens GN=SYNGR1 PE=1 SV=2	4.29185	1	1	1	233	25.439	4.68	100.4	96.6	94.6	105.2	103	100.2	97.2	102.8	1.05761	0.0662167
P54920	NAPA	Alpha-soluble NSF attachment protein OS=Homo sapiens GN=NAPA PE=1 SV=3	73.2203	18	50	17	295	33.211	5.36	99.3	98	94.3	102	102.2	104.1	97.2	102.767	1.05727	0.0274449
G3V1V0	MYL6	Myosin light polypeptide 6 OS=Homo sapiens GN=MYL6 PE=1 SV=1	66.4596	11	48	1	161	18.026	4.77	101.4	93.8	96.4	103.1	97.2	108	97.2	102.767	1.05727	0.220439
O95825	CRYZL1	Quinone oxidoreductase-like protein 1 OS=Homo sapiens GN=CRYZL1 PE=1 SV=2	10.8883	2	2	2	349	38.672	5.78	92.3	96.8	102.5	104.1	109.5	94.7	97.2	102.767	1.05727	0.347575
V9GZ56	LSM4	U6 snRNA-associated Sm-like protein LSm4 (Fragment) OS=Homo sapiens GN=LSM4 PE=1 SV=1	23.9496	5	19	5	238	25.717	10.15	104.4	100	87.3	99.5	102.4	106.5	97.2333	102.8	1.05725	0.369822
Q9Y394	DHRS7	Dehydrogenase/reductase SDR family member 7 OS=Homo sapiens GN=DHRS7 PE=1 SV=1	24.1888	7	11	7	339	38.274	8.32	101.1	92.1	98.5	107	102.4	99	97.2333	102.8	1.05725	0.190836
Q8IY37	DHX37	Probable ATP-dependent RNA helicase DHX37 OS=Homo sapiens GN=DHX37 PE=1 SV=1	4.14866	4	4	4	1157	129.464	8.1	96.5	97	98.2	103.2	103.5	101.7	97.2333	102.8	1.05725	0.00177024
Q9HA77	CARS2	Probable cysteine--tRNA ligase, mitochondrial OS=Homo sapiens GN=CARS2 PE=1 SV=1	18.7943	9	15	9	564	62.185	8.34	98.2	97	96.5	102.8	101.2	104.3	97.2333	102.767	1.05691	0.00574653
A8K9F5		cDNA FLJ77771, highly similar to Homo sapiens replication initiator 1, mRNA OS=Homo sapiens PE=2 SV=1	2.6455	1	2	1	567	63.576	9.98	96.5	97.7	97.5	90.9	100.7	116.7	97.2333	102.767	1.05691	0.503104
Q9ULU4	ZMYND8	Protein kinase C-binding protein 1 OS=Homo sapiens GN=ZMYND8 PE=1 SV=2	5.39629	5	5	5	1186	131.61	7.2	104.4	90.1	97.2	103.5	110.1	94.7	97.2333	102.767	1.05691	0.414098
Q9Y2H2	INPP5F	Phosphatidylinositide phosphatase SAC2 OS=Homo sapiens GN=INPP5F PE=1 SV=3	3.00353	2	2	2	1132	128.326	7.02	97.5	89.5	104.7	114.8	98.5	95	97.2333	102.767	1.05691	0.502453
Q9NTJ4	MAN2C1	Alpha-mannosidase 2C1 OS=Homo sapiens GN=MAN2C1 PE=1 SV=1	2.98077	2	2	2	1040	115.762	6.57	102.4	97.3	92	100.9	108.3	99.1	97.2333	102.767	1.05691	0.249985
O94804	STK10	Serine/threonine-protein kinase 10 OS=Homo sapiens GN=STK10 PE=1 SV=1	4.23554	3	4	3	968	112.065	6.95	101	91.4	99.3	105.1	100.5	102.7	97.2333	102.767	1.05691	0.163083
Q9H6K5	PRR36	Proline-rich protein 36 OS=Homo sapiens GN=PRR36 PE=1 SV=2	2.08024	2	2	2	1346	132.667	10.48	102.9	98.6	90.2	100.1	101.7	106.5	97.2333	102.767	1.05691	0.257687
B7ZLW3	TLL1	Metalloendopeptidase OS=Homo sapiens GN=TLL1 PE=2 SV=1	0.868726	1	1	1	1036	117.251	6.07	111	83.8	96.9	103.2	91.7	113.4	97.2333	102.767	1.05691	0.611167
Q9UP95	SLC12A4	Solute carrier family 12 member 4 OS=Homo sapiens GN=SLC12A4 PE=1 SV=2	1.19816	1	1	1	1085	120.572	6.44	86.6	101.9	103.2	104.7	94.8	108.8	97.2333	102.767	1.05691	0.458908
Q9NQW7	XPNPEP1	Xaa-Pro aminopeptidase 1 OS=Homo sapiens GN=XPNPEP1 PE=1 SV=3	45.2648	21	36	8	623	69.873	5.67	96.2	101.1	94.4	103.8	104.5	99.9	97.2333	102.733	1.05656	0.0891107
G3V5Z7	PSMA6	Proteasome subunit alpha type OS=Homo sapiens GN=PSMA6 PE=1 SV=1	54.7619	13	47	13	252	28.129	6.76	98.5	98.8	94.4	102.4	101.8	104	97.2333	102.733	1.05656	0.0245161
B2R7I6		cDNA, FLJ93460, highly similar to Homo sapiens peroxisomal membrane protein 3, 35kDa (Zellweger syndrome) (PXMP3), mRNA OS=Homo sapiens PE=2 SV=1	3.60656	1	1	1	305	34.873	8.72	107.7	87.9	96.1	106	94.6	107.6	97.2333	102.733	1.05656	0.479056
Q9BPY3	FAM118B	Protein FAM118B OS=Homo sapiens GN=FAM118B PE=1 SV=1	7.40741	3	3	3	351	39.474	5.99	94.8	91.5	105.4	110.8	93.7	103.7	97.2333	102.733	1.05656	0.44478
J3KN01	AFDN	Afadin OS=Homo sapiens GN=AFDN PE=1 SV=1	16.2753	23	38	17	1831	207.489	6.37	97.2	96	98.6	103.1	103.5	101.7	97.2667	102.767	1.05655	0.00407016
A8K8P8		Alpha-(1,6)-fucosyltransferase OS=Homo sapiens PE=2 SV=1	1.3913	1	1	1	575	66.474	7.52	100.1	89.6	102.1	104.4	99.7	104.2	97.2667	102.767	1.05655	0.257551
P50219	MNX1	Motor neuron and pancreas homeobox protein 1 OS=Homo sapiens GN=MNX1 PE=1 SV=3	8.97756	2	3	2	401	40.544	7.68	103.7	94.8	93.3	100.4	99.1	108.8	97.2667	102.767	1.05655	0.283814
Q6GMV2	SMYD5	SET and MYND domain-containing protein 5 OS=Homo sapiens GN=SMYD5 PE=1 SV=2	7.41627	3	3	3	418	47.31	5.05	98.8	91.5	101.4	107.1	99.3	101.7	97.2333	102.7	1.05622	0.21916
Q53FE5		Putative uncharacterized protein (Fragment) OS=Homo sapiens PE=2 SV=1	38.403	6	8	6	263	28.325	8.38	100.7	94.8	96.3	102.8	101.5	103.9	97.2667	102.733	1.0562	0.045241
Q96G28	CFAP36	Cilia- and flagella-associated protein 36 OS=Homo sapiens GN=CFAP36 PE=1 SV=2	17.5439	5	9	5	342	39.422	4.97	93.1	101	97.7	104.7	104.7	98.8	97.2667	102.733	1.0562	0.144441
Q9Y244	POMP	Proteasome maturation protein OS=Homo sapiens GN=POMP PE=1 SV=1	12.766	2	2	2	141	15.779	5.11	105.7	94.6	91.5	110.1	101.4	96.7	97.2667	102.733	1.0562	0.401497
B4E0X1		Beta-2-microglobulin OS=Homo sapiens PE=2 SV=1	16.3934	2	4	2	122	13.937	7.44	106.8	116.8	68.2	79.7	116.7	111.8	97.2667	102.733	1.0562	0.785891
A0A024R0Z5	TEGT	Testis enhanced gene transcript (BAX inhibitor 1), isoform CRA_a OS=Homo sapiens GN=TEGT PE=3 SV=1	3.79747	1	1	1	237	26.52	8.54	97	96.3	98.5	111.6	89	107.6	97.2667	102.733	1.0562	0.478069
Q9BZF9	UACA	Uveal autoantigen with coiled-coil domains and ankyrin repeats OS=Homo sapiens GN=UACA PE=1 SV=2	4.9435	5	7	5	1416	162.404	7.03	100.7	98.2	92.9	102.5	105.8	99.8	97.2667	102.7	1.05586	0.132331
O75582	RPS6KA5	Ribosomal protein S6 kinase alpha-5 OS=Homo sapiens GN=RPS6KA5 PE=1 SV=1	8.97756	6	7	5	802	89.809	7.11	99.6	95.9	96.3	104.6	104.2	99.3	97.2667	102.7	1.05586	0.0583704
Q14201	BTG3	Protein BTG3 OS=Homo sapiens GN=BTG3 PE=1 SV=3	8.33333	2	2	2	252	29.098	8.95	94.7	92.9	104.2	110.5	94.3	103.3	97.2667	102.7	1.05586	0.405736
A8K0S6		Autophagy-related protein 13 OS=Homo sapiens PE=2 SV=1	5.99613	2	2	2	517	56.546	5.12	94.9	91	105.9	108.3	99.6	100.2	97.2667	102.7	1.05586	0.360786
A0A024R3L9	VPS26B	Vacuolar protein sorting 26 homolog B (Yeast), isoform CRA_a OS=Homo sapiens GN=VPS26B PE=4 SV=1	17.2619	5	6	4	336	39.13	7.36	102.1	106.9	82.9	94.5	112.8	100.9	97.3	102.733	1.05584	0.581953
B2R5J1		cDNA, FLJ92494, highly similar to Homo sapiens GABA(A) receptor-associated protein (GABARAP), mRNA OS=Homo sapiens PE=2 SV=1	18.8034	4	6	2	117	13.909	8.79	98	103.5	90.4	102.9	109.7	95.6	97.3	102.733	1.05584	0.384377
P04406	GAPDH	Glyceraldehyde-3-phosphate dehydrogenase OS=Homo sapiens GN=GAPDH PE=1 SV=3	80.2985	25	545	25	335	36.03	8.46	94.9	99.5	97.5	102.6	101.3	104.3	97.3	102.733	1.05584	0.026844
Q9H3Z4	DNAJC5	DnaJ homolog subfamily C member 5 OS=Homo sapiens GN=DNAJC5 PE=1 SV=1	14.6465	2	5	2	198	22.134	5.07	98.4	100.1	93.4	107	107.1	94.1	97.3	102.733	1.05584	0.317562
B7ZB83		cDNA, FLJ79447, highly similar to Nucleosome assembly protein 1-like 4 OS=Homo sapiens PE=2 SV=1	39.6373	12	41	11	386	44.052	4.67	96.7	95.4	99.8	104	101.2	102.9	97.3	102.7	1.0555	0.0246686
Q13596	SNX1	Sorting nexin-1 OS=Homo sapiens GN=SNX1 PE=1 SV=3	37.5479	18	29	16	522	59.033	5.15	94.7	98.2	99	103.5	102.4	102.2	97.3	102.7	1.0555	0.0173833
Q53FE8		cDNA FLJ36526 fis, clone TRACH2003347, highly similar to NSFL1 cofactor p47 (Fragment) OS=Homo sapiens PE=2 SV=1	38.9189	11	27	1	370	40.547	5.14	93.5	101.9	96.5	101.6	107.5	99	97.3	102.7	1.0555	0.199396
A0A140VJZ4		Ubiquitin carboxyl-terminal hydrolase OS=Homo sapiens PE=2 SV=1	53.4783	10	20	10	230	26.166	4.92	102.9	97.3	91.7	102.2	102.7	103.2	97.3	102.7	1.0555	0.171531
Q15334	LLGL1	Lethal(2) giant larvae protein homolog 1 OS=Homo sapiens GN=LLGL1 PE=1 SV=3	20.2068	14	19	14	1064	115.346	6.29	98.7	96	97.2	104.9	100.2	103	97.3	102.7	1.0555	0.0264477
Q9BU76	MMTAG2	Multiple myeloma tumor-associated protein 2 OS=Homo sapiens GN=MMTAG2 PE=1 SV=1	27.7567	6	11	6	263	29.394	10.02	98.6	95	98.3	102.8	100.5	104.8	97.3	102.7	1.0555	0.0333539
Q86SV6	GPC4	K-glypican OS=Homo sapiens GN=GPC4 PE=3 SV=1	1.63043	1	1	1	552	62.075	6.68	110.1	103.5	78.3	81.2	125.7	101.2	97.3	102.7	1.0555	0.754288
O14832	PHYH	Phytanoyl-CoA dioxygenase, peroxisomal OS=Homo sapiens GN=PHYH PE=1 SV=1	2.95858	1	1	1	338	38.514	8.47	93.2	95.5	103.2	107.4	100.5	100.2	97.3	102.7	1.0555	0.231429
E9PFW3	AP2M1	AP-2 complex subunit mu OS=Homo sapiens GN=AP2M1 PE=1 SV=1	41.7391	19	44	19	460	52.27	9.5	97.1	97.9	96.9	102.2	103.9	101.9	97.3	102.667	1.05516	0.00150294
Q9H7D7	WDR26	WD repeat-containing protein 26 OS=Homo sapiens GN=WDR26 PE=1 SV=3	18.6082	8	10	8	661	72.079	6.16	100.2	92	99.7	106.5	97.8	103.7	97.3	102.667	1.05516	0.219546
Q9Y303	AMDHD2	N-acetylglucosamine-6-phosphate deacetylase OS=Homo sapiens GN=AMDHD2 PE=1 SV=2	5.13447	1	1	1	409	43.721	6.7	88.2	110.7	93	95.3	101.8	110.9	97.3	102.667	1.05516	0.548637
G5E9P3	NKIRAS1	NF-kappa-B inhibitor-interacting Ras-like protein 1 OS=Homo sapiens GN=NKIRAS1 PE=1 SV=1	6.25	1	1	1	192	21.631	6.35	91.1	109.2	91.6	103.5	103.5	101	97.3	102.667	1.05516	0.422334
O95168	NDUFB4	NADH dehydrogenase [ubiquinone] 1 beta subcomplex subunit 4 OS=Homo sapiens GN=NDUFB4 PE=1 SV=3	41.0853	5	11	5	129	15.199	9.85	98	101.2	92.8	98.3	105.9	103.9	97.3333	102.7	1.05514	0.183515
Q8WTS6	SETD7	Histone-lysine N-methyltransferase SETD7 OS=Homo sapiens GN=SETD7 PE=1 SV=1	31.1475	9	14	9	366	40.695	4.63	99	93.4	99.6	101.5	100.1	106.5	97.3333	102.7	1.05514	0.124714
A5PL36	USP19	USP19 protein (Fragment) OS=Homo sapiens GN=USP19 PE=2 SV=1	9.31677	8	9	8	1449	158.875	6.98	97.6	98	96.4	101.9	108	98.2	97.3333	102.7	1.05514	0.137624
P54727	RAD23B	UV excision repair protein RAD23 homolog B OS=Homo sapiens GN=RAD23B PE=1 SV=1	37.1638	13	27	1	409	43.145	4.84	106	100.3	85.7	97.1	117.6	93.3	97.3333	102.667	1.05479	0.610604
Q96KG9	SCYL1	N-terminal kinase-like protein OS=Homo sapiens GN=SCYL1 PE=1 SV=1	29.4554	18	24	18	808	89.575	6.3	98.5	98.5	95	100.8	102.9	104.3	97.3333	102.667	1.05479	0.0261536
O00743	PPP6C	Serine/threonine-protein phosphatase 6 catalytic subunit OS=Homo sapiens GN=PPP6C PE=1 SV=1	40	10	23	10	305	35.121	5.69	95.9	96	100.1	103.3	103.4	101.3	97.3333	102.667	1.05479	0.0259246
Q9P035	HACD3	Very-long-chain (3R)-3-hydroxyacyl-CoA dehydratase 3 OS=Homo sapiens GN=HACD3 PE=1 SV=2	27.9006	10	22	10	362	43.132	8.94	95.6	94.4	102	100.8	108.7	98.5	97.3333	102.667	1.05479	0.241909
A0A024QZE1	IRF3	Interferon regulatory factor 3, isoform CRA_a OS=Homo sapiens GN=IRF3 PE=4 SV=1	19.2037	5	7	1	427	47.204	5.34	116.1	91.8	84.1	96.7	102	109.3	97.3333	102.667	1.05479	0.63229
Q96HA9	PEX11G	Peroxisomal membrane protein 11C OS=Homo sapiens GN=PEX11G PE=1 SV=1	11.6183	2	2	2	241	26.619	9.13	109.1	87.9	95	95.2	112.4	100.4	97.3333	102.667	1.05479	0.543711
Q96C23	GALM	Aldose 1-epimerase OS=Homo sapiens GN=GALM PE=1 SV=1	21.0526	5	6	5	342	37.742	6.65	100.3	97.4	94.3	100.6	104.4	103	97.3333	102.667	1.05479	0.0605259
Q05209	PTPN12	Tyrosine-protein phosphatase non-receptor type 12 OS=Homo sapiens GN=PTPN12 PE=1 SV=3	8.84615	5	5	5	780	88.051	5.62	97.3	92	102.7	106.3	97	104.7	97.3333	102.667	1.05479	0.274628
O14523	C2CD2L	C2 domain-containing protein 2-like OS=Homo sapiens GN=C2CD2L PE=1 SV=3	15.1558	6	6	6	706	76.134	7.69	97.8	96.2	98	102.9	104.6	100.5	97.3333	102.667	1.05479	0.0155464
Q9BSL1	UBAC1	Ubiquitin-associated domain-containing protein 1 OS=Homo sapiens GN=UBAC1 PE=1 SV=1	7.90123	3	3	3	405	45.31	4.92	97.6	92.2	102.2	108.6	98.5	100.9	97.3333	102.667	1.05479	0.272897
Q15735	INPP5J	Phosphatidylinositol 4,5-bisphosphate 5-phosphatase A OS=Homo sapiens GN=INPP5J PE=1 SV=3	1.39165	1	1	1	1006	107.13	9.11	91.6	98.4	102	103.5	94.8	109.7	97.3333	102.667	1.05479	0.370307
O75821	EIF3G	Eukaryotic translation initiation factor 3 subunit G OS=Homo sapiens GN=EIF3G PE=1 SV=2	40.3125	13	31	1	320	35.589	6.13	97.2	95.9	99	101.2	102	104.8	97.3667	102.667	1.05443	0.0199695
Q9UJA5	TRMT6	tRNA (adenine(58)-N(1))-methyltransferase non-catalytic subunit TRM6 OS=Homo sapiens GN=TRMT6 PE=1 SV=1	25.3521	12	19	12	497	55.764	7.55	99.1	98.5	94.5	99.5	103	105.5	97.3667	102.667	1.05443	0.0790256
Q5SW79	CEP170	Centrosomal protein of 170 kDa OS=Homo sapiens GN=CEP170 PE=1 SV=1	8.71212	11	12	11	1584	175.187	7.11	101.5	94.2	96.4	106.4	103.7	97.9	97.3667	102.667	1.05443	0.184683
A8K8N5		cDNA FLJ76940, highly similar to Homo sapiens ubiquitin specific peptidase 8 (USP8), mRNA OS=Homo sapiens PE=2 SV=1	3.39893	3	4	3	1118	127.414	8.56	99.1	90.9	102.1	114.5	90.9	102.6	97.3667	102.667	1.05443	0.5235
Q9BVN2	RUSC1	RUN and SH3 domain-containing protein 1 OS=Homo sapiens GN=RUSC1 PE=1 SV=3	2.99335	2	2	2	902	96.385	6.3	107.5	101.4	83.2	95.2	115.4	97.4	97.3667	102.667	1.05443	0.614067
Q8IZP0	ABI1	Abl interactor 1 OS=Homo sapiens GN=ABI1 PE=1 SV=4	19.685	9	13	7	508	55.047	7.06	101.1	95.8	95.2	96.9	105.8	105.2	97.3667	102.633	1.05409	0.199425
G3V2U7	ACYP1	Acylphosphatase OS=Homo sapiens GN=ACYP1 PE=1 SV=1	40.3101	6	11	6	129	14.116	9.7	99.3	101.1	91.7	101.1	103	103.8	97.3667	102.633	1.05409	0.152941
B4DZS0	DFFB	DNA fragmentation factor subunit beta OS=Homo sapiens GN=DFFB PE=1 SV=1	8.83978	2	2	2	362	41.929	8.78	104.1	94.3	93.7	98.6	108.8	100.5	97.3667	102.633	1.05409	0.316212
Q05639	EEF1A2	Elongation factor 1-alpha 2 OS=Homo sapiens GN=EEF1A2 PE=1 SV=1	58.9633	21	156	10	463	50.438	9.03	98.5	99	94.6	104.2	100.2	103.5	97.3667	102.633	1.05409	0.0471918
B3KM48		cDNA FLJ10286 fis, clone HEMBB1001384, highly similar to COP9 signalosome complex subunit 4 OS=Homo sapiens PE=2 SV=1	65.5172	20	48	20	406	46.226	5.83	100.3	100.5	91.3	99	105.1	103.8	97.3667	102.633	1.05409	0.212713
A0A024R9G4	FAM49B	Family with sequence similarity 49, member B, isoform CRA_a OS=Homo sapiens GN=FAM49B PE=4 SV=1	44.1358	12	24	12	324	36.725	6.06	100.7	95	96.4	101.6	101.7	104.6	97.3667	102.633	1.05409	0.0561648
Q9NQG5	RPRD1B	Regulation of nuclear pre-mRNA domain-containing protein 1B OS=Homo sapiens GN=RPRD1B PE=1 SV=1	31.5951	8	14	7	326	36.877	5.97	102	93.8	96.3	105.4	100.3	102.2	97.3667	102.633	1.05409	0.137947
Q8N6N7	ACBD7	Acyl-CoA-binding domain-containing protein 7 OS=Homo sapiens GN=ACBD7 PE=1 SV=1	52.2727	4	7	4	88	9.784	6.71	106.9	99.1	86.1	99.2	107.5	101.2	97.3667	102.633	1.05409	0.467178
A0A140VJT2		Testicular tissue protein Li 158 OS=Homo sapiens PE=2 SV=1	30.2583	5	8	3	271	29.798	5.74	105.9	105.3	80.9	90.3	112.2	105.4	97.3667	102.633	1.05409	0.641497
Q9BU02	THTPA	Thiamine-triphosphatase OS=Homo sapiens GN=THTPA PE=1 SV=3	26.087	4	4	4	230	25.55	4.82	99.6	93.6	98.9	105.3	93.1	109.5	97.3667	102.633	1.05409	0.374219
Q96KM6	ZNF512B	Zinc finger protein 512B OS=Homo sapiens GN=ZNF512B PE=1 SV=1	7.17489	4	5	4	892	97.202	9.83	105.6	89.4	97.1	107.9	96.3	103.7	97.3667	102.633	1.05409	0.413596
Q16143	SNCB	Beta-synuclein OS=Homo sapiens GN=SNCB PE=1 SV=1	29.8507	4	5	3	134	14.279	4.41	90.7	98.1	103.3	103.4	100.9	103.6	97.3667	102.633	1.05409	0.233648
B3KN76		cDNA FLJ13834 fis, clone THYRO1000684, highly similar to Homo sapiens MON1 homolog B (MON1B), mRNA OS=Homo sapiens PE=2 SV=1	2.92505	1	1	1	547	59.165	6.29	94	101.6	96.5	103.5	118.8	85.6	97.3667	102.633	1.05409	0.621239
O95159	ZFPL1	Zinc finger protein-like 1 OS=Homo sapiens GN=ZFPL1 PE=1 SV=2	10	3	3	3	310	34.092	8.07	92.6	100.6	98.9	100.8	101.8	105.3	97.3667	102.633	1.05409	0.132067
Q96HR3	MED30	Mediator of RNA polymerase II transcription subunit 30 OS=Homo sapiens GN=MED30 PE=1 SV=1	11.7978	2	2	2	178	20.264	8.27	100.3	100.1	91.7	98.5	97.8	111.5	97.3667	102.6	1.05375	0.377682
Q96LB3	IFT74	Intraflagellar transport protein 74 homolog OS=Homo sapiens GN=IFT74 PE=1 SV=1	8.33333	4	4	4	600	69.196	6	105.8	93.7	92.6	109	102.6	96.2	97.3667	102.6	1.05375	0.404126
G3V556	C14orf2	6.8 kDa mitochondrial proteolipid OS=Homo sapiens GN=C14orf2 PE=1 SV=1	19.1919	2	12	2	99	11.274	9.16	101.6	97.3	93.2	103.1	96.8	107.9	97.3667	102.6	1.05375	0.263518
B3KXN9		cDNA FLJ45793 fis, clone NT2RI2009233 OS=Homo sapiens PE=2 SV=1	15.1852	4	4	4	270	29.835	6.04	100	90.7	101.4	113.9	91.8	102.1	97.3667	102.6	1.05375	0.508334
Q14240	EIF4A2	Eukaryotic initiation factor 4A-II OS=Homo sapiens GN=EIF4A2 PE=1 SV=2	40.2948	17	76	4	407	46.373	5.48	102.3	97.8	92.1	99.5	107.2	101.2	97.4	102.633	1.05373	0.236738
B4E0B2		cDNA FLJ51426, highly similar to Adapter-related protein complex 3 beta-1 subunit OS=Homo sapiens PE=2 SV=1	31.1504	14	22	1	565	63.73	8.28	97	100	95.2	93.8	114	100.1	97.4	102.633	1.05373	0.441317
A0A024R0L4	ERF	Ets2 repressor factor, isoform CRA_a OS=Homo sapiens GN=ERF PE=3 SV=1	4.56204	1	1	1	548	58.666	7.3	106.2	83.4	102.6	113.8	93.5	100.6	97.4	102.633	1.05373	0.601561
A0A0A0MTJ9	NCEH1	Neutral cholesterol ester hydrolase 1 OS=Homo sapiens GN=NCEH1 PE=1 SV=1	6.91964	3	3	3	448	49.85	7.21	99.2	99.5	93.5	104.1	101	102.7	97.4	102.6	1.05339	0.0726839
A0A024R6A0	ARG2	Arginase OS=Homo sapiens GN=ARG2 PE=3 SV=1	4.23729	1	1	1	354	38.554	6.47	99.1	95.9	97.2	106.6	105.9	95.3	97.4	102.6	1.05339	0.240086
H0Y9Z5	CNOT6L	CCR4-NOT transcription complex subunit 6-like (Fragment) OS=Homo sapiens GN=CNOT6L PE=1 SV=1	3.55872	2	2	2	562	63.696	6.83	99.3	94.3	98.6	105.9	102.9	99	97.4	102.6	1.05339	0.109672
E9PK54	HSPA8	Heat shock cognate 71 kDa protein (Fragment) OS=Homo sapiens GN=HSPA8 PE=1 SV=8	93.4426	15	219	1	183	19.943	7.33	101.1	88	103.1	112.1	95.1	100.6	97.4	102.6	1.05339	0.492566
Q5T4U5	ACADM	Acyl-Coenzyme A dehydrogenase, C-4 to C-12 straight chain, isoform CRA_a OS=Homo sapiens GN=ACADM PE=1 SV=1	49.5595	20	49	20	454	50.238	7.8	95.2	97.5	99.5	102.1	101.1	104.6	97.4	102.6	1.05339	0.0326358
Q13232	NME3	Nucleoside diphosphate kinase 3 OS=Homo sapiens GN=NME3 PE=1 SV=2	55.0296	9	16	9	169	19.003	7.84	95.9	98.9	97.4	112.4	100	95.4	97.4	102.6	1.05339	0.36976
Q9H8Y8	GORASP2	Golgi reassembly-stacking protein 2 OS=Homo sapiens GN=GORASP2 PE=1 SV=3	13.2743	4	4	3	452	47.116	4.82	95.3	96.9	100	93.1	98.1	116.6	97.4	102.6	1.05339	0.514475
D3DUK1	BCAR1	Breast cancer anti-estrogen resistance 1, isoform CRA_a OS=Homo sapiens GN=BCAR1 PE=4 SV=1	4.05405	2	2	2	888	95.147	5.74	103.3	98.7	90.2	100.3	105.6	101.9	97.4	102.6	1.05339	0.278023
B3KU09		cDNA FLJ39034 fis, clone NT2RP7008085, highly similar to Homo sapiens ring finger protein 123 (RNF123), mRNA OS=Homo sapiens PE=2 SV=1	1.44597	2	2	2	1314	148.366	6.74	100.5	93.8	97.9	107.8	98.7	101.3	97.4	102.6	1.05339	0.194024
Q9UEY8	ADD3	Gamma-adducin OS=Homo sapiens GN=ADD3 PE=1 SV=1	9.77337	5	6	5	706	79.105	6.32	103.4	90.4	98.4	101.4	103.3	103.1	97.4	102.6	1.05339	0.246475
A0A024R2K4	LRRFIP2	Leucine rich repeat (In FLII) interacting protein 2, isoform CRA_b OS=Homo sapiens GN=LRRFIP2 PE=4 SV=1	10.6469	6	7	5	742	84.087	6.98	94.8	97	100.4	103	102.8	101.9	97.4	102.567	1.05305	0.0360252
Q9BU23	LMF2	Lipase maturation factor 2 OS=Homo sapiens GN=LMF2 PE=1 SV=2	2.54597	2	4	2	707	79.647	10.1	91.8	88	112.4	115.6	89.1	103	97.4	102.567	1.05305	0.656511
A0A024RAC9	ZUBR1	Zinc finger, UBR1 type 1, isoform CRA_c OS=Homo sapiens GN=ZUBR1 PE=4 SV=1	19.7232	42	67	1	2601	289.515	6.29	99.7	96.2	96.4	98.7	109.1	100	97.4333	102.6	1.05303	0.209965
P54819	AK2	Adenylate kinase 2, mitochondrial OS=Homo sapiens GN=AK2 PE=1 SV=2	56.4854	12	55	12	239	26.461	7.81	96.9	98.5	96.9	102.1	105.1	100.6	97.4333	102.6	1.05303	0.0223111
B2RAH5		Protein phosphatase 1 regulatory subunit OS=Homo sapiens PE=2 SV=1	14.2718	12	17	11	1030	115.259	5.43	98.5	96.2	97.6	105.8	101	100.9	97.4333	102.567	1.05269	0.042666
D3DRP5	C9orf19	Chromosome 9 open reading frame 19, isoform CRA_a (Fragment) OS=Homo sapiens GN=C9orf19 PE=4 SV=1	18.5185	4	4	4	351	37.761	10.84	100.9	97.3	94.1	102.2	108.4	97.1	97.4333	102.567	1.05269	0.249355
P48147	PREP	Prolyl endopeptidase OS=Homo sapiens GN=PREP PE=1 SV=2	58.0282	31	58	31	710	80.648	5.86	98.6	98.3	95.4	102.6	103.5	101.6	97.4333	102.567	1.05269	0.0114145
O43715	TRIAP1	TP53-regulated inhibitor of apoptosis 1 OS=Homo sapiens GN=TRIAP1 PE=1 SV=1	61.8421	4	5	4	76	8.78	5.48	98.5	93.3	100.5	102.9	102.2	102.6	97.4333	102.567	1.05269	0.0758518
Q86Y79	PTRH1	Probable peptidyl-tRNA hydrolase OS=Homo sapiens GN=PTRH1 PE=1 SV=1	11.6822	2	2	2	214	22.922	10.56	102.9	93.3	96.1	103.3	92.1	112.3	97.4333	102.567	1.05269	0.473918
A0A1C7CYZ0	ABR	Active breakpoint cluster region-related protein OS=Homo sapiens GN=ABR PE=1 SV=1	9.18485	7	8	6	871	98.857	6.65	102.3	93.4	96.6	101.6	102.1	104	97.4333	102.567	1.05269	0.130423
Q15811	ITSN1	Intersectin-1 OS=Homo sapiens GN=ITSN1 PE=1 SV=3	2.78908	3	3	2	1721	195.3	7.77	93.9	97.5	100.9	106.4	101.5	99.8	97.4333	102.567	1.05269	0.143704
O95861	BPNT1	3'(2'),5'-bisphosphate nucleotidase 1 OS=Homo sapiens GN=BPNT1 PE=1 SV=1	58.1169	15	52	15	308	33.371	5.69	97.9	100.8	93.6	101.7	104	101.9	97.4333	102.533	1.05234	0.082912
O95373	IPO7	Importin-7 OS=Homo sapiens GN=IPO7 PE=1 SV=1	27.9383	25	47	24	1038	119.44	4.82	97.4	94.9	100	105.2	102.2	100.2	97.4333	102.533	1.05234	0.0692809
A0A087WVD1	LENG9	Leukocyte receptor cluster member 9 OS=Homo sapiens GN=LENG9 PE=1 SV=1	2.92887	1	1	1	478	50.735	7.5	100.1	97.9	94.3	105.4	106.4	95.8	97.4333	102.533	1.05234	0.248406
P55084	HADHB	Trifunctional enzyme subunit beta, mitochondrial OS=Homo sapiens GN=HADHB PE=1 SV=3	58.0169	26	75	26	474	51.262	9.41	97.7	96.8	97.8	102.3	102.6	102.7	97.4333	102.533	1.05234	0.000115
Q6NVY1	HIBCH	3-hydroxyisobutyryl-CoA hydrolase, mitochondrial OS=Homo sapiens GN=HIBCH PE=1 SV=2	33.4197	12	20	12	386	43.454	8.19	99	97.2	96.2	100	106	101.7	97.4667	102.567	1.05233	0.0602885
P54725	RAD23A	UV excision repair protein RAD23 homolog A OS=Homo sapiens GN=RAD23A PE=1 SV=1	21.7631	9	15	7	363	39.585	4.58	96.6	99.3	96.5	104.8	95.7	107.2	97.4667	102.567	1.05233	0.231733
A0A024R6Y3	hCG_2027080	Peptide deformylase OS=Homo sapiens GN=hCG_2027080 PE=3 SV=1	17.284	2	5	2	243	26.996	9.16	98.1	99.8	94.5	102.8	102.6	102.3	97.4667	102.567	1.05233	0.0313706
Q13895	BYSL	Bystin OS=Homo sapiens GN=BYSL PE=1 SV=3	28.6041	9	14	9	437	49.57	8.12	99	96.5	96.9	103.1	102.9	101.7	97.4667	102.567	1.05233	0.00459357
Q96LT7	C9orf72	Protein C9orf72 OS=Homo sapiens GN=C9orf72 PE=1 SV=2	4.7817	2	3	2	481	54.293	6.23	102	95.4	95	107.5	101.4	98.8	97.4667	102.567	1.05233	0.211785
B4DJQ5		cDNA FLJ59211, highly similar to Glucosidase 2 subunit beta OS=Homo sapiens PE=2 SV=1	52.8972	23	66	23	535	60.096	4.42	94.7	97.8	99.9	103.2	103.7	100.7	97.4667	102.533	1.05198	0.0460096
B2RCC2		cDNA, FLJ95978, highly similar to Homo sapiens Y box binding protein 2 (YBX2), mRNA OS=Homo sapiens PE=2 SV=1	45.6044	10	30	6	364	38.503	10.8	97.5	96.1	98.8	104.8	99.3	103.5	97.4667	102.533	1.05198	0.050684
A8K139		cDNA FLJ76744, highly similar to Homo sapiens L1 cell adhesion molecule (L1CAM), transcript variant 1, mRNA OS=Homo sapiens PE=2 SV=1	3.02307	2	2	2	1257	139.945	6.24	102.1	95.4	94.9	103.6	100.2	103.8	97.4667	102.533	1.05198	0.12298
Q08623	PUDP	Pseudouridine-5'-phosphatase OS=Homo sapiens GN=PUDP PE=1 SV=3	16.6667	3	3	3	228	25.233	5.31	103.5	93.5	95.4	105.7	96.5	105.4	97.4667	102.533	1.05198	0.304204
Q9NZM3	ITSN2	Intersectin-2 OS=Homo sapiens GN=ITSN2 PE=1 SV=3	4.30171	5	6	4	1697	193.34	8.12	99.8	92.6	100	102.1	101	104.5	97.4667	102.533	1.05198	0.127847
C9JJN9	VPS8	Vacuolar protein sorting-associated protein 8 homolog OS=Homo sapiens GN=VPS8 PE=1 SV=1	1.2605	1	1	1	1428	161.698	5.67	94.6	95.2	102.6	104.8	106.4	96.4	97.4667	102.533	1.05198	0.277002
A0A126GW78	OR5AC2	Olfactory receptor OS=Homo sapiens GN=OR5AC2 PE=3 SV=1	2.26537	1	3	1	309	35.263	8.94	70.1	90.4	131.9	93.4	111.9	102.3	97.4667	102.533	1.05198	0.802454
Q9UHY7	ENOPH1	Enolase-phosphatase E1 OS=Homo sapiens GN=ENOPH1 PE=1 SV=1	35.6322	8	18	8	261	28.914	4.78	108.7	92.4	91.3	103.6	102.2	101.8	97.4667	102.533	1.05198	0.420696
B2R8N1		cDNA, FLJ93976, highly similar to Homo sapiens COP9 homolog (COP9), mRNA OS=Homo sapiens PE=2 SV=1	36.3636	5	18	5	209	23.183	5.38	99.7	94.9	97.8	103.3	103.3	101	97.4667	102.533	1.05198	0.0334745
I3L2J0	CIC	Protein capicua homolog OS=Homo sapiens GN=CIC PE=1 SV=1	0.397772	1	1	1	2514	257.591	8.1	91.9	94.9	105.6	106.1	103.3	98.2	97.4667	102.533	1.05198	0.346916
B7Z3J6		Non-lysosomal glucosylceramidase OS=Homo sapiens PE=2 SV=1	1.82208	1	1	1	933	105.331	6.06	95.1	80.6	116.7	129.2	82.1	96.3	97.4667	102.533	1.05198	0.786004
A0A087WVQ6	CLTC	Clathrin heavy chain OS=Homo sapiens GN=CLTC PE=1 SV=1	53.3651	78	351	78	1679	191.936	5.69	96.5	98.7	97.2	102.3	102.3	102.9	97.4667	102.5	1.05164	0.00176766
Q9NVG8	TBC1D13	TBC1 domain family member 13 OS=Homo sapiens GN=TBC1D13 PE=1 SV=3	14.75	4	4	4	400	46.524	5.24	112.6	92.9	86.9	100.5	106.3	100.7	97.4667	102.5	1.05164	0.562999
H6QX63		Hepatocellular carcinoma related protein 2 OS=Homo sapiens PE=2 SV=1	10.1639	3	4	3	305	34.84	10.78	101.6	94.5	96.3	105.2	96.2	106.1	97.4667	102.5	1.05164	0.257185
Q9Y3Z3	SAMHD1	Deoxynucleoside triphosphate triphosphohydrolase SAMHD1 OS=Homo sapiens GN=SAMHD1 PE=1 SV=2	37.6997	19	31	19	626	72.155	7.14	96.5	96.8	99.2	101	105.2	101.4	97.5	102.533	1.05162	0.0338577
Q7Z5L3	C1QL2	Complement C1q-like protein 2 OS=Homo sapiens GN=C1QL2 PE=2 SV=2	4.18118	1	1	1	287	29.449	5.81	101.5	99.8	91.2	94.1	117.1	96.4	97.5	102.533	1.05162	0.562365
Q9Y2S7	POLDIP2	Polymerase delta-interacting protein 2 OS=Homo sapiens GN=POLDIP2 PE=1 SV=1	30.9783	10	17	10	368	42.007	8.63	97.1	95.3	100.1	102.3	98.6	106.7	97.5	102.533	1.05162	0.138764
B2RD27		cDNA, FLJ96428, highly similar to Homo sapiens proteasome (prosome, macropain) 26S subunit, non-ATPase, 7 (Mov34 homolog) (PSMD7), mRNA OS=Homo sapiens PE=2 SV=1	30.8642	8	27	8	324	36.988	6.77	103.8	95.1	93.6	103.9	95.5	108.1	97.5	102.5	1.05128	0.363614
A0A0G2JJD3	ABHD16A	HLA-B associated transcript 5, isoform CRA_b OS=Homo sapiens GN=ABHD16A PE=1 SV=1	17.8037	9	13	9	601	67.476	8.84	101.1	94.8	96.6	103.4	101.2	102.9	97.5	102.5	1.05128	0.0657262
B2RXF3		Peptidyl-prolyl cis-trans isomerase OS=Homo sapiens PE=2 SV=1	23.6994	3	18	1	173	18.9	9.07	110.1	94.5	87.9	102.2	101.7	103.6	97.5	102.5	1.05128	0.491271
A0A024R6U4	BBS2	Bardet-Biedl syndrome 2 protein homolog OS=Homo sapiens GN=BBS2 PE=4 SV=1	1.94175	1	1	1	721	79.822	6.15	110.8	89.6	92.1	107.5	101.4	98.6	97.5	102.5	1.05128	0.524896
Q8WX93	PALLD	Palladin OS=Homo sapiens GN=PALLD PE=1 SV=3	1.66305	2	2	2	1383	150.47	7.09	107.5	91.9	93.1	106.5	103.8	97.2	97.5	102.5	1.05128	0.431596
P16989	YBX3	Y-box-binding protein 3 OS=Homo sapiens GN=YBX3 PE=1 SV=4	55.3763	12	42	2	372	40.066	9.77	101.2	93.7	97.6	104.3	97	106.1	97.5	102.467	1.05094	0.231713
Q6GMV3	PTRHD1	Putative peptidyl-tRNA hydrolase PTRHD1 OS=Homo sapiens GN=PTRHD1 PE=1 SV=1	30.7143	4	5	4	140	15.795	9.1	100.7	96.2	95.6	101	107.5	98.9	97.5	102.467	1.05094	0.178558
Q9NTX5	ECHDC1	Ethylmalonyl-CoA decarboxylase OS=Homo sapiens GN=ECHDC1 PE=1 SV=2	9.44625	2	2	2	307	33.677	8.21	100.5	95.7	96.3	98.9	101.4	107.1	97.5	102.467	1.05094	0.157232
Q6PI98	INO80C	INO80 complex subunit C OS=Homo sapiens GN=INO80C PE=1 SV=1	5.72917	1	1	1	192	20.63	10.02	105.4	96	91.1	102.8	102	102.6	97.5	102.467	1.05094	0.302732
Q8WV60	PTCD2	Pentatricopeptide repeat-containing protein 2, mitochondrial OS=Homo sapiens GN=PTCD2 PE=1 SV=3	3.35052	1	1	1	388	43.939	9.23	120.1	90.7	81.7	100.5	94.7	112.2	97.5	102.467	1.05094	0.715378
H0YMC0	C15orf57	Uncharacterized protein C15orf57 OS=Homo sapiens GN=C15orf57 PE=1 SV=1	4.4335	1	1	1	203	22.84	5.24	107.5	88.1	97	133.8	94.4	79.2	97.5333	102.467	1.05058	0.788594
P29144	TPP2	Tripeptidyl-peptidase 2 OS=Homo sapiens GN=TPP2 PE=1 SV=4	42.6741	40	62	40	1249	138.263	6.32	95.3	98.3	99	102.5	102.9	102	97.5333	102.467	1.05058	0.013293
Q01081	U2AF1	Splicing factor U2AF 35 kDa subunit OS=Homo sapiens GN=U2AF1 PE=1 SV=3	45	10	39	10	240	27.854	8.81	100.4	97.2	95	102.2	100.3	104.9	97.5333	102.467	1.05058	0.0746674
Q8NFV4	ABHD11	Protein ABHD11 OS=Homo sapiens GN=ABHD11 PE=1 SV=1	34.6032	9	29	9	315	34.668	9.48	96.6	97.9	98.1	101.9	104.8	100.7	97.5333	102.467	1.05058	0.0194153
A0A140VKA9		Testis secretory sperm-binding protein Li 236P OS=Homo sapiens PE=2 SV=1	29.0984	4	5	4	244	25.773	7.37	107	91.3	94.3	104.8	97	105.6	97.5333	102.467	1.05058	0.423434
Q8N4Q0	ZADH2	Prostaglandin reductase 3 OS=Homo sapiens GN=ZADH2 PE=1 SV=1	15.3846	4	7	4	377	40.115	8.18	99.6	99.5	93.5	98.3	103.9	105.2	97.5333	102.467	1.05058	0.166825
A0A0S2Z5U8	DTNBP1	Dystrobrevin binding protein 1 isoform 1 (Fragment) OS=Homo sapiens GN=DTNBP1 PE=2 SV=1	6.55271	2	3	2	351	39.468	4.67	107.2	91.7	93.7	104.5	103.4	99.5	97.5333	102.467	1.05058	0.388042
Q5JWT2	MED23	Mediator of RNA polymerase II transcription subunit 23 OS=Homo sapiens GN=MED23 PE=1 SV=1	3.85735	4	6	4	1374	157.012	7.52	97.6	91.6	103.4	110	98.5	98.9	97.5333	102.467	1.05058	0.386469
B7Z255		Glycogen [starch] synthase OS=Homo sapiens PE=2 SV=1	11.0811	4	8	1	370	42.1	6.21	88.3	98.5	105.8	95.3	103.5	108.6	97.5333	102.467	1.05058	0.482821
Q9H553	ALG2	Alpha-1,3/1,6-mannosyltransferase ALG2 OS=Homo sapiens GN=ALG2 PE=1 SV=1	3.60577	1	1	1	416	47.061	7.05	103.7	98.5	90.4	103.7	102.2	101.5	97.5333	102.467	1.05058	0.277045
A0A024R838	hCG_20884	HCG20884, isoform CRA_a OS=Homo sapiens GN=hCG_20884 PE=4 SV=1	8	1	1	1	100	11.449	10.46	101.8	98.5	92.3	98	110.9	98.5	97.5333	102.467	1.05058	0.38438
B2RBC8		cDNA, FLJ95444, highly similar to Homo sapiens polycystic kidney disease 1-related (PKD1-like), mRNA OS=Homo sapiens PE=2 SV=1	1.81125	2	2	2	1049	115.53	6.11	87.4	100.4	104.8	107.1	98.7	101.6	97.5333	102.467	1.05058	0.441116
A0A109NGN6		Proteasome subunit alpha type OS=Homo sapiens PE=2 SV=1	60.5809	10	48	10	241	26.394	4.79	95.7	97.9	99	103.7	101.4	102.2	97.5333	102.433	1.05024	0.0142852
Q8TF46	DIS3L	DIS3-like exonuclease 1 OS=Homo sapiens GN=DIS3L PE=1 SV=2	1.13852	1	1	1	1054	120.711	6.54	105.9	94.7	92	105.5	97.1	104.7	97.5333	102.433	1.05024	0.384897
P02545	LMNA	Prelamin-A/C OS=Homo sapiens GN=LMNA PE=1 SV=1	67.1687	47	170	45	664	74.095	7.02	95.5	95.6	101.6	103.7	99.8	103.9	97.5667	102.467	1.05022	0.112713
Q9NNW7	TXNRD2	Thioredoxin reductase 2, mitochondrial OS=Homo sapiens GN=TXNRD2 PE=1 SV=3	36.8321	15	33	1	524	56.472	7.5	101.8	109.6	81.3	88.1	107.4	111.9	97.5667	102.467	1.05022	0.683245
A1L0T0	ILVBL	Acetolactate synthase-like protein OS=Homo sapiens GN=ILVBL PE=1 SV=2	27.8481	13	21	13	632	67.825	8.15	98	94	100.7	105.5	99.1	102.8	97.5667	102.467	1.05022	0.142468
B4DMI7		cDNA FLJ55725, moderately similar to Homo sapiens signal peptide, CUB domain, EGF-like 1 (SCUBE1), mRNA OS=Homo sapiens PE=2 SV=1	17.2813	12	16	2	949	104.112	6.89	98.6	105.9	88.2	93.6	109.7	104.1	97.5667	102.467	1.05022	0.521058
A0A0C4DGX9	TTC8	Tetratricopeptide repeat domain 8 isoform 1 OS=Homo sapiens GN=TTC8 PE=1 SV=1	2.07156	1	1	1	531	60.353	7.11	92.5	105.2	95	97.1	100.7	109.6	97.5667	102.467	1.05022	0.413523
Q92905	COPS5	COP9 signalosome complex subunit 5 OS=Homo sapiens GN=COPS5 PE=1 SV=4	42.2156	11	21	11	334	37.555	6.54	98	100.9	93.8	98.7	111.6	97	97.5667	102.433	1.04988	0.389713
A0A024RDB2	G3BP2	Ras-GTPase activating protein SH3 domain-binding protein 2, isoform CRA_b OS=Homo sapiens GN=G3BP2 PE=4 SV=1	33.6303	13	33	12	449	50.786	5.38	98	96.5	98.2	101.3	97.7	108.3	97.5667	102.433	1.04988	0.198141
G0XQ39	STIM1	STIM1L OS=Homo sapiens GN=STIM1 PE=1 SV=1	9.48167	7	9	7	791	88.591	6.64	104.7	90.8	97.2	104.4	100.6	102.3	97.5667	102.433	1.04988	0.307447
B2R9C5		cDNA, FLJ94330 OS=Homo sapiens PE=2 SV=1	12.0996	2	2	2	281	32.175	6.79	102.1	96	94.6	95	104.8	107.5	97.5667	102.433	1.04988	0.334692
A0A024R8R4	NPLOC4	Nuclear protein localization 4 homolog (S. cerevisiae), isoform CRA_a OS=Homo sapiens GN=NPLOC4 PE=4 SV=1	32.5658	18	33	18	608	68.077	6.38	98.7	96	98	103	103.2	101.1	97.5667	102.433	1.04988	0.00976683
Q5VV89	MGST3	Microsomal glutathione S-transferase 3 OS=Homo sapiens GN=MGST3 PE=1 SV=1	28.3133	4	9	4	166	18.405	9.96	105.1	97.9	89.7	104	100.7	102.6	97.5667	102.433	1.04988	0.345082
Q9UP83	COG5	Conserved oligomeric Golgi complex subunit 5 OS=Homo sapiens GN=COG5 PE=1 SV=3	12.2765	8	8	8	839	92.685	6.6	93	93.3	106.4	101.8	103.5	102	97.5667	102.433	1.04988	0.335555
B7Z4W5	CCBL1	Cysteine conjugate-beta lyase cytoplasmic (Glutamine transaminase K, kyneurenine aminotransferase), isoform CRA_b OS=Homo sapiens GN=CCBL1 PE=1 SV=1	17.0543	7	11	6	516	57.631	7.43	100.3	97.5	94.9	101	104.3	102	97.5667	102.433	1.04988	0.0572835
O95149	SNUPN	Snurportin-1 OS=Homo sapiens GN=SNUPN PE=1 SV=1	11.9444	3	3	3	360	41.116	6.64	100.6	94.2	97.9	100.7	94.6	112	97.5667	102.433	1.04988	0.420327
Q14289	PTK2B	Protein-tyrosine kinase 2-beta OS=Homo sapiens GN=PTK2B PE=1 SV=2	11.001	9	11	9	1009	115.8	6.25	97.7	97.2	97.8	102.7	102	102.6	97.5667	102.433	1.04988	7.06673e-05
A0A024R2F8	CHCHD4	Coiled-coil-helix-coiled-coil-helix domain containing 4, isoform CRA_b OS=Homo sapiens GN=CHCHD4 PE=4 SV=1	38.0645	4	4	4	155	17.374	4.39	97.1	103.2	92.4	100.3	91.8	115.2	97.5667	102.433	1.04988	0.552765
P15336	ATF2	Cyclic AMP-dependent transcription factor ATF-2 OS=Homo sapiens GN=ATF2 PE=1 SV=4	6.13861	2	2	1	505	54.504	7.88	95.5	97.5	99.7	100	104.7	102.6	97.5667	102.433	1.04988	0.055726
Q8IWR0	ZC3H7A	Zinc finger CCCH domain-containing protein 7A OS=Homo sapiens GN=ZC3H7A PE=1 SV=1	5.3553	5	6	5	971	110.466	7.3	96.1	95.6	101	101	98.8	107.4	97.5667	102.4	1.04954	0.194177
A8K732		cDNA FLJ78771, highly similar to Homo sapiens discs, large homolog 7 (Drosophila), mRNA OS=Homo sapiens PE=2 SV=1	2.36407	2	2	2	846	95.072	9	104	89.5	99.2	109.4	92.2	105.6	97.5667	102.4	1.04954	0.512835
Q6FGS1	TPD52L2	TPD52L2 protein OS=Homo sapiens GN=TPD52L2 PE=1 SV=1	73.301	12	23	12	206	22.224	5.36	102.9	97.7	92.1	101.3	105	100.9	97.5667	102.4	1.04954	0.226005
P49750	YLPM1	YLP motif-containing protein 1 OS=Homo sapiens GN=YLPM1 PE=1 SV=3	19.1184	29	39	8	1951	219.849	6.57	94.7	95.3	102.7	107.1	96.1	104	97.5667	102.4	1.04954	0.310327
Q9Y512	SAMM50	Sorting and assembly machinery component 50 homolog OS=Homo sapiens GN=SAMM50 PE=1 SV=3	44.9893	15	28	9	469	51.943	6.9	94.5	96.9	101.3	101.9	102.1	103.2	97.5667	102.4	1.04954	0.0760746
Q9Y2V2	CARHSP1	Calcium-regulated heat-stable protein 1 OS=Homo sapiens GN=CARHSP1 PE=1 SV=2	44.898	5	11	5	147	15.882	8.21	102.1	96.9	93.7	103.5	103.2	100.5	97.5667	102.4	1.04954	0.139619
B4DSS8		cDNA FLJ55936, highly similar to Polypyrimidine tract-binding protein 2 OS=Homo sapiens PE=2 SV=1	13.1387	6	15	5	548	59.583	9.23	102.1	95.4	95.2	102.4	107.8	97	97.5667	102.4	1.04954	0.278199
B2R6F5		Protein XRP2 OS=Homo sapiens PE=2 SV=1	12.8571	6	8	6	350	39.599	5.12	98.9	97.6	96.2	103.4	102.5	101.3	97.5667	102.4	1.04954	0.00811402
Q96CG3	TIFA	TRAF-interacting protein with FHA domain-containing protein A OS=Homo sapiens GN=TIFA PE=1 SV=1	3.80435	1	1	1	184	21.431	5.11	97.4	106.3	89.1	93.5	120.4	93.4	97.6	102.433	1.04952	0.662265
Q5U5J2	CSNK2A1	CSNK2A1 protein OS=Homo sapiens GN=CSNK2A1 PE=1 SV=1	51.6373	16	46	15	397	45.879	7.96	97.4	98.7	96.7	98.7	102.8	105.8	97.6	102.433	1.04952	0.0867748
Q9NQ48	LZTFL1	Leucine zipper transcription factor-like protein 1 OS=Homo sapiens GN=LZTFL1 PE=1 SV=1	35.1171	9	15	9	299	34.571	5.36	102.2	95.1	95.5	104.2	103.9	99.2	97.6	102.433	1.04952	0.161121
O75170	PPP6R2	Serine/threonine-protein phosphatase 6 regulatory subunit 2 OS=Homo sapiens GN=PPP6R2 PE=1 SV=2	3.51967	3	4	3	966	104.876	4.87	105.8	92.8	94.2	102.9	104.8	99.6	97.6	102.433	1.04952	0.332801
Q96QK1	VPS35	Vacuolar protein sorting-associated protein 35 OS=Homo sapiens GN=VPS35 PE=1 SV=2	27.2613	18	44	18	796	91.649	5.49	98.7	98.5	95.6	103	103.6	100.6	97.6	102.4	1.04918	0.0241129
P61086	UBE2K	Ubiquitin-conjugating enzyme E2 K OS=Homo sapiens GN=UBE2K PE=1 SV=3	61.5	11	35	11	200	22.393	5.44	98.3	99	95.5	104.1	97.2	105.9	97.6	102.4	1.04918	0.168459
A0A087WT44	HMOX2	Heme oxygenase 2 OS=Homo sapiens GN=HMOX2 PE=1 SV=1	34.8649	10	18	10	370	41.643	5.44	99.6	96.1	97.1	98.4	102.8	106	97.6	102.4	1.04918	0.120167
Q92783	STAM	Signal transducing adapter molecule 1 OS=Homo sapiens GN=STAM PE=1 SV=3	25.1852	11	19	9	540	59.142	4.82	98.2	98.6	96	102.9	101.7	102.6	97.6	102.4	1.04918	0.00560452
Q7Z7L1	SLFN11	Schlafen family member 11 OS=Homo sapiens GN=SLFN11 PE=1 SV=2	7.10322	4	4	4	901	102.77	7.77	97.8	98.1	96.9	100.5	97.1	109.6	97.6	102.4	1.04918	0.269606
Q9NR12	PDLIM7	PDZ and LIM domain protein 7 OS=Homo sapiens GN=PDLIM7 PE=1 SV=1	12.4726	5	6	5	457	49.813	8.41	103.3	94.1	95.4	98.4	105	103.8	97.6	102.4	1.04918	0.244269
Q9Y4E5	ZNF451	E3 SUMO-protein ligase ZNF451 OS=Homo sapiens GN=ZNF451 PE=1 SV=2	3.58153	3	3	3	1061	121.406	6.77	96.9	92.8	103.1	102.9	100	104.3	97.6	102.4	1.04918	0.213824
Q9H469	FBXL15	F-box/LRR-repeat protein 15 OS=Homo sapiens GN=FBXL15 PE=1 SV=2	8.66667	2	2	2	300	32.977	7.44	105.1	94.6	93.1	99.8	102.7	104.7	97.6	102.4	1.04918	0.29989
Q9H321	VCX3B	Variable charge X-linked protein 3B OS=Homo sapiens GN=VCX3B PE=2 SV=4	7.72358	3	3	3	246	26.862	4.18	117.1	88.9	86.8	106.6	101.7	98.9	97.6	102.4	1.04918	0.657065
Q5TGY3	AHDC1	AT-hook DNA-binding motif-containing protein 1 OS=Homo sapiens GN=AHDC1 PE=1 SV=1	1.74672	2	2	2	1603	168.245	9.04	107.2	86	99.6	110.8	90.4	106	97.6	102.4	1.04918	0.612055
B4DZB1		cDNA FLJ59645, highly similar to 116 kDa U5 small nuclear ribonucleoprotein component OS=Homo sapiens PE=2 SV=1	53.4128	42	103	1	923	103.756	5.38	105.4	109	78.4	91	108	108.2	97.6	102.4	1.04918	0.690641
Q8TBX8	PIP4K2C	Phosphatidylinositol 5-phosphate 4-kinase type-2 gamma OS=Homo sapiens GN=PIP4K2C PE=1 SV=3	18.7648	7	13	7	421	47.27	6.84	99.1	96.7	97	104.2	102.8	100.2	97.6	102.4	1.04918	0.0262159
O95487	SEC24B	Protein transport protein Sec24B OS=Homo sapiens GN=SEC24B PE=1 SV=2	18.2177	17	24	14	1268	137.331	6.67	102.5	95.4	94.9	99	105.7	102.5	97.6	102.4	1.04918	0.199361
Q7Z4G4	TRMT11	tRNA (guanine(10)-N2)-methyltransferase homolog OS=Homo sapiens GN=TRMT11 PE=1 SV=1	5.83153	2	3	2	463	53.387	7.78	96.5	97.4	98.9	98.1	104.4	104.7	97.6	102.4	1.04918	0.101192
Q15013	MAD2L1BP	MAD2L1-binding protein OS=Homo sapiens GN=MAD2L1BP PE=1 SV=1	7.66423	1	1	1	274	31.032	6.3	92.4	89.5	110.9	95.7	109.2	102.3	97.6	102.4	1.04918	0.569373
Q86TJ2	TADA2B	Transcriptional adapter 2-beta OS=Homo sapiens GN=TADA2B PE=1 SV=2	3.57143	1	1	1	420	48.44	7.83	99.7	92.3	100.8	102.3	102.8	102	97.6	102.367	1.04884	0.149827
P42566	EPS15	Epidermal growth factor receptor substrate 15 OS=Homo sapiens GN=EPS15 PE=1 SV=2	30.8036	20	27	20	896	98.595	4.64	97.9	98.2	96.8	97.7	109.6	99.9	97.6333	102.4	1.04882	0.26495
B4DQ75	DAP	Death-associated protein 1 OS=Homo sapiens GN=DAP PE=1 SV=1	3.92157	1	1	1	204	23.209	9.54	101	97.4	94.5	107.5	97.3	102.4	97.6333	102.4	1.04882	0.244149
Q8TB72	PUM2	Pumilio homolog 2 OS=Homo sapiens GN=PUM2 PE=1 SV=2	12.1951	11	13	6	1066	114.145	7.08	97.1	96.1	99.7	102.3	101.7	103.2	97.6333	102.4	1.04882	0.0146594
P51151	RAB9A	Ras-related protein Rab-9A OS=Homo sapiens GN=RAB9A PE=1 SV=1	12.4378	2	4	1	201	22.823	5.47	103.7	96.1	93	101.2	99.8	106	97.6	102.333	1.0485	0.269041
A0A087WUP3	GTPBP8	GTP-binding protein 8 OS=Homo sapiens GN=GTPBP8 PE=1 SV=1	4.56026	1	1	1	307	34.933	9.74	107.8	91.5	93.5	109.6	105.1	92.3	97.6	102.333	1.0485	0.55174
P13639	EEF2	Elongation factor 2 OS=Homo sapiens GN=EEF2 PE=1 SV=4	60.8392	49	264	48	858	95.277	6.83	94.7	99.9	98.3	101.3	102.8	103	97.6333	102.367	1.04848	0.0438339
A0A087WUZ3	SPTBN1	Spectrin beta chain, non-erythrocytic 1 OS=Homo sapiens GN=SPTBN1 PE=1 SV=1	36.6864	73	108	71	2366	274.659	5.57	97.5	96.6	98.8	103.2	102.2	101.7	97.6333	102.367	1.04848	0.00365528
J3QRS3	MYL12A	Myosin regulatory light chain 12A OS=Homo sapiens GN=MYL12A PE=1 SV=1	60.452	8	66	1	177	20.444	4.75	97.3	96.5	99.1	98.6	110.2	98.3	97.6333	102.367	1.04848	0.301398
B3KM58		cDNA FLJ10358 fis, clone NT2RM2001238, highly similar to Glutaminase kidney isoform, mitochondrial (Fragment) OS=Homo sapiens PE=2 SV=1	49.0566	13	27	3	371	41.109	6.46	98.3	92.1	102.5	98.5	98.2	110.4	97.6333	102.367	1.04848	0.399675
A8K4W2		cDNA FLJ78635, highly similar to Homo sapiens ATP synthase, H+ transporting, mitochondrial F0 complex, subunit b, isoform 1 (ATP5F1), transcript variant 1, mRNA OS=Homo sapiens PE=2 SV=1	45.7031	14	49	14	256	28.862	9.36	100.2	100.6	92.1	96.1	105.5	105.5	97.6333	102.367	1.04848	0.320915
Q8N142	ADSSL1	Adenylosuccinate synthetase isozyme 1 OS=Homo sapiens GN=ADSSL1 PE=1 SV=1	29.1028	10	19	9	457	50.177	8.59	99.3	98.1	95.5	99.8	105.2	102.1	97.6333	102.367	1.04848	0.0697741
Q14165	MLEC	Malectin OS=Homo sapiens GN=MLEC PE=1 SV=1	39.3836	11	20	11	292	32.214	5.41	99.7	95.5	97.7	101	102.6	103.5	97.6333	102.367	1.04848	0.0287732
Q9BUI4	POLR3C	DNA-directed RNA polymerase III subunit RPC3 OS=Homo sapiens GN=POLR3C PE=1 SV=1	35.0187	14	19	14	534	60.573	7.31	98	98.2	96.7	104.6	102.2	100.3	97.6333	102.367	1.04848	0.0236091
A0A024R3Z1	MAP2	Microtubule-associated protein OS=Homo sapiens GN=MAP2 PE=4 SV=1	10.6028	15	18	15	1858	202.742	4.94	101.8	95.3	95.8	103.2	104.4	99.5	97.6333	102.367	1.04848	0.137748
Q9H7D0	DOCK5	Dedicator of cytokinesis protein 5 OS=Homo sapiens GN=DOCK5 PE=1 SV=3	5.24064	10	13	9	1870	215.172	7.96	96.5	94.5	101.9	104.4	98.7	104	97.6333	102.367	1.04848	0.174894
A5PLM9	CTSL1	Cathepsin L1 OS=Homo sapiens GN=CTSL1 PE=2 SV=1	8.40841	2	3	2	333	37.509	5.45	106.1	97.6	89.2	105.3	103.2	98.6	97.6333	102.367	1.04848	0.419434
O75674	TOM1L1	TOM1-like protein 1 OS=Homo sapiens GN=TOM1L1 PE=1 SV=2	19.958	6	12	6	476	52.956	5.24	99.9	100	93	98.1	107.5	101.5	97.6333	102.367	1.04848	0.258249
A8K710		cDNA FLJ77428, highly similar to Homo sapiens sterile alpha motif and leucine zipper containing kinase AZK (ZAK), transcript variant 2, mRNA OS=Homo sapiens PE=2 SV=1	5.93407	2	3	2	455	51.622	5.26	100.1	93.8	99	105.9	104.1	97.1	97.6333	102.367	1.04848	0.226337
Q6UWP7	LCLAT1	Lysocardiolipin acyltransferase 1 OS=Homo sapiens GN=LCLAT1 PE=1 SV=1	7.72947	3	4	3	414	48.888	8.62	96.4	92.7	103.8	101.1	99.6	106.4	97.6333	102.367	1.04848	0.287391
Q9NVF7	FBXO28	F-box only protein 28 OS=Homo sapiens GN=FBXO28 PE=1 SV=1	7.06522	2	2	2	368	41.123	9.55	102.3	93.5	97.1	104.8	97.8	104.5	97.6333	102.367	1.04848	0.239385
B4DRC8		cDNA FLJ50047 OS=Homo sapiens PE=2 SV=1	3.45821	1	1	1	347	38.244	6.43	106.5	95.3	91.1	91.5	118.9	96.7	97.6333	102.367	1.04848	0.647043
O43149	ZZEF1	Zinc finger ZZ-type and EF-hand domain-containing protein 1 OS=Homo sapiens GN=ZZEF1 PE=1 SV=6	0.641675	2	2	2	2961	330.864	5.95	118.3	88.4	86.2	94.3	103.7	109.1	97.6333	102.367	1.04848	0.694798
D3DW56	UBL7	Ubiquitin-like 7 (Bone marrow stromal cell-derived), isoform CRA_a OS=Homo sapiens GN=UBL7 PE=4 SV=1	2.85714	1	1	1	420	45.109	5.36	104.9	98.5	89.5	105	103.7	98.4	97.6333	102.367	1.04848	0.388892
Q643R3	LPCAT4	Lysophospholipid acyltransferase LPCAT4 OS=Homo sapiens GN=LPCAT4 PE=1 SV=1	4.19847	1	1	1	524	57.183	8.97	104.4	106.5	82	103.2	98.8	105.1	97.6333	102.367	1.04848	0.588536
Q15437	SEC23B	Protein transport protein Sec23B OS=Homo sapiens GN=SEC23B PE=1 SV=2	33.3768	20	48	17	767	86.424	6.89	94.5	98.8	99.6	103.8	101.7	101.5	97.6333	102.333	1.04814	0.0545616
Q6PUV4	CPLX2	Complexin-2 OS=Homo sapiens GN=CPLX2 PE=2 SV=2	36.5672	3	5	3	134	15.385	5.08	97.4	103.8	91.7	102.9	105.2	98.9	97.6333	102.333	1.04814	0.299888
F2Z2X4	XPO4	Exportin-4 OS=Homo sapiens GN=XPO4 PE=1 SV=1	6.60295	6	6	5	1151	130.07	5.06	93.6	89.8	109.5	108.6	98.3	100.1	97.6333	102.333	1.04814	0.528551
Q2L6I0	PPP1R10	FB19 protein OS=Homo sapiens GN=PPP1R10 PE=2 SV=1	8.82979	6	6	6	940	98.996	9.17	97.2	96.7	99	103.3	103.4	100.3	97.6333	102.333	1.04814	0.0189496
Q13308	PTK7	Inactive tyrosine-protein kinase 7 OS=Homo sapiens GN=PTK7 PE=1 SV=2	1.96262	2	2	2	1070	118.317	7.09	99.7	84.5	108.7	105.2	105.6	96.2	97.6333	102.333	1.04814	0.574578
Q9HCE5	METTL14	N6-adenosine-methyltransferase subunit METTL14 OS=Homo sapiens GN=METTL14 PE=1 SV=2	14.2544	5	6	5	456	52.118	6.21	100.9	90.2	101.8	107.1	101.1	98.8	97.6333	102.333	1.04814	0.352603
A0A024RDG1	VDP	Vesicle docking protein p115, isoform CRA_a OS=Homo sapiens GN=VDP PE=4 SV=1	38.2536	29	66	29	962	107.828	4.91	95.5	98.8	98.7	103.2	104.1	99.8	97.6667	102.367	1.04812	0.0505772
O15305	PMM2	Phosphomannomutase 2 OS=Homo sapiens GN=PMM2 PE=1 SV=1	49.5935	12	22	12	246	28.064	6.77	99.3	99.3	94.4	98.5	103.7	104.9	97.6667	102.367	1.04812	0.139618
Q9P1Y5	CAMSAP3	Calmodulin-regulated spectrin-associated protein 3 OS=Homo sapiens GN=CAMSAP3 PE=1 SV=2	12.8102	11	11	11	1249	134.666	8.35	98.1	96.8	98.1	105.1	101.6	100.4	97.6667	102.367	1.04812	0.0333277
Q9GZS3	WDR61	WD repeat-containing protein 61 OS=Homo sapiens GN=WDR61 PE=1 SV=1	54.7541	12	30	12	305	33.56	5.47	99.1	96.8	97.1	104.2	100.4	102.4	97.6667	102.333	1.04778	0.0237438
A0A024R6M3	PAPOLA	Poly(A) polymerase alpha, isoform CRA_a OS=Homo sapiens GN=PAPOLA PE=4 SV=1	39.4631	24	42	23	745	82.791	7.37	97	97.4	98.6	102.1	103.5	101.4	97.6667	102.333	1.04778	0.00396859
Q06203	PPAT	Amidophosphoribosyltransferase OS=Homo sapiens GN=PPAT PE=1 SV=1	38.4913	18	27	18	517	57.362	6.76	97.5	98.6	96.9	101	103.2	102.8	97.6667	102.333	1.04778	0.00513758
Q86T04		Full-length cDNA clone CS0DJ014YO21 of T cells (Jurkat cell line) of Homo sapiens (human) (Fragment) OS=Homo sapiens PE=2 SV=1	25.3264	8	8	8	383	42.529	6.07	107.9	98.6	86.5	92.2	109.3	105.5	97.6667	102.333	1.04778	0.594431
Q9H1K1	ISCU	Iron-sulfur cluster assembly enzyme ISCU, mitochondrial OS=Homo sapiens GN=ISCU PE=1 SV=2	29.3413	5	8	5	167	17.988	9.48	97.8	97.7	97.5	105.7	100.3	101	97.6667	102.333	1.04778	0.0514379
P51617	IRAK1	Interleukin-1 receptor-associated kinase 1 OS=Homo sapiens GN=IRAK1 PE=1 SV=2	4.07303	2	2	2	712	76.489	6.62	99.5	94.6	98.9	104.1	97.6	105.3	97.6667	102.333	1.04778	0.176458
B7ZKN5	UTX	UTX protein OS=Homo sapiens GN=UTX PE=2 SV=1	1.16999	1	1	1	1453	159.714	7.68	102	94.3	96.7	107.5	96	103.5	97.6667	102.333	1.04778	0.315098
A0A024R8V5	hCG_1642326	HCG1642326, isoform CRA_b OS=Homo sapiens GN=hCG_1642326 PE=4 SV=1	2.51799	1	2	1	556	62.691	8.9	101.5	91.5	100	107.1	98.4	101.5	97.6667	102.333	1.04778	0.310454
B7ZLI0	RTN4RL2	Reticulon 4 receptor-like 2 OS=Homo sapiens GN=RTN4RL2 PE=2 SV=1	2.85714	1	1	1	420	46.105	7.62	95.7	81.3	116	103.9	96.5	106.6	97.6667	102.333	1.04778	0.679939
P62306	SNRPF	Small nuclear ribonucleoprotein F OS=Homo sapiens GN=SNRPF PE=1 SV=1	33.7209	2	8	2	86	9.719	4.67	105.2	100.2	87.7	97.3	101.7	108.1	97.7	102.367	1.04777	0.485271
Q9NVM6	DNAJC17	DnaJ homolog subfamily C member 17 OS=Homo sapiens GN=DNAJC17 PE=1 SV=1	21.7105	5	12	5	304	34.666	8.53	99.9	94.5	98.6	109.9	92.4	104.6	97.6667	102.3	1.04744	0.44163
Q8NDH3	NPEPL1	Probable aminopeptidase NPEPL1 OS=Homo sapiens GN=NPEPL1 PE=1 SV=3	11.4723	4	4	4	523	55.825	6.87	97.6	92.6	102.8	102.9	103.9	100.1	97.6667	102.3	1.04744	0.216068
A0A0A0MTS2	GPI	Glucose-6-phosphate isomerase (Fragment) OS=Homo sapiens GN=GPI PE=1 SV=1	45.0262	26	166	26	573	64.784	9.04	96	101.3	95.8	99.8	105.5	101.7	97.7	102.333	1.04742	0.132736
P52888	THOP1	Thimet oligopeptidase OS=Homo sapiens GN=THOP1 PE=1 SV=2	30.3338	19	31	19	689	78.789	6.05	96.6	98.6	97.9	101.5	105.2	100.3	97.7	102.333	1.04742	0.0432429
Q96JC1	VPS39	Vam6/Vps39-like protein OS=Homo sapiens GN=VPS39 PE=1 SV=2	9.25508	6	7	6	886	101.744	6.99	100.8	104.1	88.2	96.6	109.2	101.2	97.7	102.333	1.04742	0.488783
P42858	HTT	Huntingtin OS=Homo sapiens GN=HTT PE=1 SV=2	2.64163	7	7	7	3142	347.383	6.2	104	93	96.1	101.6	103.6	101.8	97.7	102.333	1.04742	0.237176
Q9Y2B9	PKIG	cAMP-dependent protein kinase inhibitor gamma OS=Homo sapiens GN=PKIG PE=2 SV=1	21.0526	1	1	1	76	7.906	4.25	98.1	80.3	114.7	106.4	84.8	115.8	97.7	102.333	1.04742	0.749127
P13612	ITGA4	Integrin alpha-4 OS=Homo sapiens GN=ITGA4 PE=1 SV=3	0.678295	1	1	1	1032	114.827	6.48	100.3	92.7	100.1	108.5	98.8	99.7	97.7	102.333	1.04742	0.308896
V9HW62	HEL-S-74	Lactoylglutathione lyase OS=Homo sapiens GN=HEL-S-74 PE=2 SV=1	85.3261	14	62	14	184	20.706	5.47	99	100.2	93.9	101.4	104.7	100.8	97.7	102.3	1.04708	0.113856
A0A087WVA1	SELT	Selenoprotein T OS=Homo sapiens GN=SELT PE=1 SV=1	6.66667	1	2	1	195	22.329	8.78	102.1	92.8	98.2	112.2	99.2	95.5	97.7	102.3	1.04708	0.467591
Q16577	PTI-1	Elongation factor 1-alpha 1 OS=Homo sapiens GN=PTI-1 PE=2 SV=1	37.6884	14	131	1	398	42.797	8.34	95.5	100.6	97	104.1	91.8	111	97.7	102.3	1.04708	0.473208
B4DNW0		cDNA FLJ60317, highly similar to Aminoacylase-1 (EC 3.5.1.14) OS=Homo sapiens PE=2 SV=1	35.5422	14	28	14	498	55.959	7.03	98.2	99.2	95.7	103.3	99.9	103.7	97.7	102.3	1.04708	0.0446439
Q14258	TRIM25	E3 ubiquitin/ISG15 ligase TRIM25 OS=Homo sapiens GN=TRIM25 PE=1 SV=2	47.7778	21	32	21	630	70.928	8.09	96.9	98.8	97.4	103.1	103.3	100.5	97.7	102.3	1.04708	0.0125005
Q13153	PAK1	Serine/threonine-protein kinase PAK 1 OS=Homo sapiens GN=PAK1 PE=1 SV=2	24.7706	10	28	5	545	60.609	5.76	91.6	97	104.5	107.6	98.2	101.1	97.7	102.3	1.04708	0.379442
Q9BW83	IFT27	Intraflagellar transport protein 27 homolog OS=Homo sapiens GN=IFT27 PE=1 SV=1	39.2473	6	11	6	186	20.467	5.41	101.7	98	93.4	99.9	101	106	97.7	102.3	1.04708	0.205683
A4D2P0	RAC1	Ras-related C3 botulinum toxin substrate 1 (Rho family, small GTP binding protein Rac1) OS=Homo sapiens GN=RAC1 PE=2 SV=1	32.2275	8	24	5	211	23.452	8.63	97.8	100.7	94.6	102.5	103.4	101	97.7	102.3	1.04708	0.0722411
Q9Y6I3	EPN1	Epsin-1 OS=Homo sapiens GN=EPN1 PE=1 SV=2	15.2778	6	7	5	576	60.256	4.83	99.2	93.8	100.1	104.6	99.1	103.2	97.7	102.3	1.04708	0.147701
E9PN48	ARFGAP2	ADP-ribosylation factor GTPase-activating protein 2 (Fragment) OS=Homo sapiens GN=ARFGAP2 PE=1 SV=1	13.0952	3	3	2	252	27.115	9.19	92.9	95.5	104.7	102.8	102.5	101.6	97.7	102.3	1.04708	0.270184
B2RWN7	DMXL1	DMXL1 protein OS=Homo sapiens GN=DMXL1 PE=2 SV=1	2.00131	5	6	5	3048	340.057	6.3	107.3	91.8	94	103.7	103.1	100.1	97.7	102.3	1.04708	0.406911
P48509	CD151	CD151 antigen OS=Homo sapiens GN=CD151 PE=1 SV=3	10.2767	3	4	3	253	28.276	7.47	98.5	96.3	98.3	102.4	100.8	103.7	97.7	102.3	1.04708	0.0136403
Q9BSU1	C16orf70	UPF0183 protein C16orf70 OS=Homo sapiens GN=C16orf70 PE=1 SV=1	7.109	2	2	2	422	47.494	7.72	96.1	99.7	97.3	96.5	108	102.4	97.7	102.3	1.04708	0.257293
Q92771	DDX12P	Putative ATP-dependent RNA helicase DDX12 OS=Homo sapiens GN=DDX12P PE=5 SV=3	4.21053	3	3	2	950	105.939	8.24	100.8	93.7	98.6	109.2	92.9	104.7	97.7	102.267	1.04674	0.436985
Q16595	FXN	Frataxin, mitochondrial OS=Homo sapiens GN=FXN PE=1 SV=2	16.6667	3	4	3	210	23.121	8.69	96.7	99.1	97.3	95.3	113.4	98.1	97.7	102.267	1.04674	0.465813
Q7Z406	MYH14	Myosin-14 OS=Homo sapiens GN=MYH14 PE=1 SV=2	40.6516	73	158	39	1995	227.732	5.6	97.4	95.7	100.1	105.6	99	102.2	97.7333	102.267	1.04638	0.119574
P00387	CYB5R3	NADH-cytochrome b5 reductase 3 OS=Homo sapiens GN=CYB5R3 PE=1 SV=3	60.1329	13	41	13	301	34.213	7.59	101.3	99.1	92.8	99.8	105.6	101.4	97.7333	102.267	1.04638	0.214885
Q9UHD8	SEPT9	Septin-9 OS=Homo sapiens GN=SEPT9 PE=1 SV=2	47.4403	24	48	24	586	65.361	8.97	95.4	99.6	98.2	104.5	101.3	101	97.7333	102.267	1.04638	0.0530166
Q8WUT1	POLDIP3	POLDIP3 protein OS=Homo sapiens GN=POLDIP3 PE=1 SV=1	42.7948	7	14	1	229	24.825	10.7	117.2	91.1	84.9	109.9	97.1	99.8	97.7333	102.267	1.04638	0.691868
A0A024R6A5	PPM1A	Protein phosphatase 1A (Formerly 2C), magnesium-dependent, alpha isoform, isoform CRA_a OS=Homo sapiens GN=PPM1A PE=3 SV=1	32.9843	11	13	9	382	42.421	5.36	97.3	99.6	96.3	104.1	101.7	101	97.7333	102.267	1.04638	0.0286736
P78346	RPP30	Ribonuclease P protein subunit p30 OS=Homo sapiens GN=RPP30 PE=1 SV=1	39.5522	7	11	7	268	29.303	8.91	100.9	97.2	95.1	100.7	111.2	94.9	97.7333	102.267	1.04638	0.421151
E5KBQ3	TRAF2	TRAF2 OS=Homo sapiens GN=TRAF2 PE=2 SV=1	20.5589	9	11	9	501	55.752	7.43	102.1	92.8	98.3	103.5	100.7	102.6	97.7333	102.267	1.04638	0.183569
Q86SE8	NPM2	Nucleoplasmin-2 OS=Homo sapiens GN=NPM2 PE=1 SV=1	13.0841	2	3	2	214	24.137	4.98	101.3	93.7	98.2	103.9	101.9	101	97.7333	102.267	1.04638	0.127962
Q86TW2	ADCK1	Uncharacterized aarF domain-containing protein kinase 1 OS=Homo sapiens GN=ADCK1 PE=2 SV=2	5.4717	2	2	2	530	60.538	8.6	94.9	91.4	106.9	106.5	105	95.3	97.7333	102.267	1.04638	0.482397
Q9Y3A0	COQ4	Ubiquinone biosynthesis protein COQ4 homolog, mitochondrial OS=Homo sapiens GN=COQ4 PE=1 SV=3	4.90566	1	1	1	265	29.639	9.17	106.9	95.5	90.8	100.8	108	98	97.7333	102.267	1.04638	0.465981
B5BU77	PRKCH	Protein kinase C eta type OS=Homo sapiens GN=PRKCH PE=2 SV=1	2.48902	1	1	1	683	77.762	7.77	98.6	94.5	100.1	106.4	97.5	102.8	97.7333	102.233	1.04604	0.217719
P22090	RPS4Y1	40S ribosomal protein S4, Y isoform 1 OS=Homo sapiens GN=RPS4Y1 PE=1 SV=2	49.0494	14	45	8	263	29.437	10.24	97.7	98.5	97.1	102.6	103.2	101	97.7667	102.267	1.04603	0.00430978
Q8N5K1	CISD2	CDGSH iron-sulfur domain-containing protein 2 OS=Homo sapiens GN=CISD2 PE=1 SV=1	55.5556	8	16	8	135	15.268	9.61	100.7	94.5	98.1	102.7	100.8	103.3	97.7667	102.267	1.04603	0.0821415
Q96HE7	ERO1A	ERO1-like protein alpha OS=Homo sapiens GN=ERO1A PE=1 SV=2	27.1368	10	15	10	468	54.358	5.68	97.1	95.7	100.5	103.7	103.8	99.3	97.7667	102.267	1.04603	0.0939644
Q9NUI1	DECR2	Peroxisomal 2,4-dienoyl-CoA reductase OS=Homo sapiens GN=DECR2 PE=1 SV=1	46.2329	11	19	11	292	30.758	9.22	97.5	93.5	102.3	106.8	93.5	106.5	97.7667	102.267	1.04603	0.424812
A0A0S2Z5D8	WDR41	WD repeat domain 41 isoform 2 (Fragment) OS=Homo sapiens GN=WDR41 PE=2 SV=1	6.25	2	2	2	464	52.274	5.69	94.8	101.9	96.6	103	98.7	105.1	97.7667	102.267	1.04603	0.188762
B3KM88		cDNA FLJ10527 fis, clone NT2RP2000932, highly similar to Ankyrin repeat and MYND domain-containing protein 2 OS=Homo sapiens PE=2 SV=1	7.93651	2	2	2	441	49.309	6.25	108.5	90.9	93.9	106.4	105.7	94.7	97.7667	102.267	1.04603	0.534321
Q5EBM0	CMPK2	UMP-CMP kinase 2, mitochondrial OS=Homo sapiens GN=CMPK2 PE=1 SV=3	6.23608	2	2	2	449	49.417	7.01	99.4	97	96.9	103.6	101.1	102.1	97.7667	102.267	1.04603	0.0146656
Q63ZY3	KANK2	KN motif and ankyrin repeat domain-containing protein 2 OS=Homo sapiens GN=KANK2 PE=1 SV=1	2.35018	2	2	2	851	91.118	5.63	97.6	109.9	85.8	93.3	111.4	102.1	97.7667	102.267	1.04603	0.63233
A0A0A0MT33	SCAF8	Protein SCAF8 OS=Homo sapiens GN=SCAF8 PE=1 SV=1	6.96812	7	9	5	1349	148.768	9.06	99.4	93.8	100.1	104.1	101.7	100.9	97.7667	102.233	1.04569	0.113749
A0A024R1M6	MGC3731	Uncharacterized protein OS=Homo sapiens GN=MGC3731 PE=4 SV=1	4.22535	1	1	1	213	24.648	10.23	94.2	101	98.1	100.8	101.5	104.4	97.7667	102.233	1.04569	0.118974
B4DLV7		cDNA FLJ60299, highly similar to Rab GDP dissociation inhibitor beta OS=Homo sapiens PE=2 SV=1	71.2695	29	137	10	449	51.121	8.18	97.3	100	96	102.9	102.1	101.7	97.7667	102.233	1.04569	0.0221158
A8K666		cDNA FLJ75460, highly similar to Homo sapiens phenylalanine-tRNA synthetase-like, beta subunit, mRNA OS=Homo sapiens PE=2 SV=1	45.6706	25	59	25	589	66.002	6.98	96.7	96.4	100.2	103.9	100.5	102.3	97.7667	102.233	1.04569	0.0462855
B7ZMD6	IRGQ	IRGQ protein OS=Homo sapiens GN=IRGQ PE=2 SV=1	35.634	14	21	14	623	62.635	4.84	99.4	98.1	95.8	102.7	105.3	98.7	97.7667	102.233	1.04569	0.110893
F8W9E7	ELMO3	Engulfment and cell motility protein 3 OS=Homo sapiens GN=ELMO3 PE=1 SV=1	22.0899	12	16	12	756	85.278	7.55	98.6	96.3	98.4	104.9	101	100.8	97.7667	102.233	1.04569	0.0427666
B5ME97	SEPT10	Septin 10, isoform CRA_c OS=Homo sapiens GN=SEPT10 PE=1 SV=2	15.0735	7	13	6	544	62.905	6.83	101.2	96.8	95.3	109.4	97.2	100.1	97.7667	102.233	1.04569	0.335488
Q969Q5	RAB24	Ras-related protein Rab-24 OS=Homo sapiens GN=RAB24 PE=1 SV=1	38.9163	5	7	5	203	23.109	6.23	95.5	92.9	104.9	107.4	101.9	97.4	97.7667	102.233	1.04569	0.391392
A0A024R0V4	VASP	Vasodilator-stimulated phosphoprotein isoform 1 OS=Homo sapiens GN=VASP PE=2 SV=1	27.1053	7	11	7	380	39.805	8.94	99.2	96.1	98	101.5	100.7	104.5	97.7667	102.233	1.04569	0.0382271
Q9H1I8	ASCC2	Activating signal cointegrator 1 complex subunit 2 OS=Homo sapiens GN=ASCC2 PE=1 SV=3	8.05812	4	5	4	757	86.306	5.16	94.7	97.6	101	103.7	99.7	103.3	97.7667	102.233	1.04569	0.114638
B4DYE5		cDNA FLJ51398, moderately similar to Homo sapiens LEM domain containing 1 (LEMD1), mRNA OS=Homo sapiens PE=2 SV=1	3.8674	1	1	1	181	20.184	8.5	89.7	83.7	119.9	103.3	93.6	109.8	97.7667	102.233	1.04569	0.73178
Q8N612	FAM160A2	FTS and Hook-interacting protein OS=Homo sapiens GN=FAM160A2 PE=1 SV=3	3.1893	2	2	2	972	105.502	6.77	105.2	99	89.1	99.9	111.1	95.7	97.7667	102.233	1.04569	0.533638
P54198	HIRA	Protein HIRA OS=Homo sapiens GN=HIRA PE=1 SV=2	9.73451	7	10	7	1017	111.764	8.07	101.2	93.1	99.1	107	99.1	100.7	97.8	102.267	1.04567	0.261719
Q9H9T3	ELP3	Elongator complex protein 3 OS=Homo sapiens GN=ELP3 PE=1 SV=2	24.1316	10	16	10	547	62.219	8.88	99.5	97.8	96	100.8	104.5	101.3	97.7667	102.2	1.04535	0.0448711
Q86UT6	NLRX1	NLR family member X1 OS=Homo sapiens GN=NLRX1 PE=1 SV=1	5.33333	3	3	3	975	107.548	7.37	104.2	95.9	93.2	103.8	96.3	106.5	97.7667	102.2	1.04535	0.380462
A0A024R1D6	hCG_2011153	HCG2011153, isoform CRA_b OS=Homo sapiens GN=hCG_2011153 PE=4 SV=1	17.4231	9	11	9	683	78.458	6.87	93.5	93.6	106.2	106.5	102.6	97.5	97.7667	102.2	1.04535	0.421675
O15530	PDPK1	3-phosphoinositide-dependent protein kinase 1 OS=Homo sapiens GN=PDPK1 PE=1 SV=1	10.9712	5	5	5	556	63.112	7.36	97.5	97.6	98.2	104.1	105.3	97.2	97.7667	102.2	1.04535	0.155016
Q13454	TUSC3	Tumor suppressor candidate 3 OS=Homo sapiens GN=TUSC3 PE=1 SV=1	14.3678	5	5	5	348	39.65	9.91	98.8	97.7	96.8	97.1	108.3	101.2	97.7667	102.2	1.04535	0.252966
A0A024R1H0	RP5-1119A7.4	Uncharacterized protein OS=Homo sapiens GN=RP5-1119A7.4 PE=4 SV=1	1.60819	1	1	1	684	77.716	7.72	98.1	99.1	96.2	101.7	99.9	105.1	97.8	102.233	1.04533	0.0640187
A0A140VJE8	AP2B1	AP complex subunit beta OS=Homo sapiens GN=AP2B1 PE=2 SV=1	41.6404	34	81	18	951	105.625	5.34	97.9	99.7	95.8	99.1	105	102.6	97.8	102.233	1.04533	0.0966612
Q15785	TOMM34	Mitochondrial import receptor subunit TOM34 OS=Homo sapiens GN=TOMM34 PE=1 SV=2	43.6893	11	15	11	309	34.538	8.98	103.9	101.8	87.7	98.6	108.9	99.2	97.8	102.233	1.04533	0.506543
Q9NSE4	IARS2	Isoleucine--tRNA ligase, mitochondrial OS=Homo sapiens GN=IARS2 PE=1 SV=2	44.17	39	91	39	1012	113.719	7.2	98.7	97.7	97	100.1	103.4	103.1	97.8	102.2	1.04499	0.0193981
P00492	HPRT1	Hypoxanthine-guanine phosphoribosyltransferase OS=Homo sapiens GN=HPRT1 PE=1 SV=2	54.5872	10	32	10	218	24.564	6.68	96.9	98.9	97.6	102.1	102	102.5	97.8	102.2	1.04499	0.00190522
Q9H9Q2	COPS7B	COP9 signalosome complex subunit 7b OS=Homo sapiens GN=COPS7B PE=1 SV=1	27.6515	6	11	6	264	29.603	6.15	98.8	96.8	97.8	101	104.2	101.4	97.8	102.2	1.04499	0.0192423
Q9NX46	ADPRHL2	Poly(ADP-ribose) glycohydrolase ARH3 OS=Homo sapiens GN=ADPRHL2 PE=1 SV=1	31.1295	9	13	9	363	38.922	5.07	102	99.9	91.5	102	102.8	101.8	97.8	102.2	1.04499	0.243851
H7BYY1	TPM1	Tropomyosin 1 (Alpha), isoform CRA_m OS=Homo sapiens GN=TPM1 PE=1 SV=1	43.1452	14	26	8	248	28.73	4.82	100.4	97.8	95.2	101.8	107.2	97.6	97.8	102.2	1.04499	0.235973
Q8TDZ2	MICAL1	Protein-methionine sulfoxide oxidase MICAL1 OS=Homo sapiens GN=MICAL1 PE=1 SV=2	7.59138	6	8	6	1067	117.801	6.4	100.4	92.6	100.4	108	98.7	99.9	97.8	102.2	1.04499	0.323433
Q9NQ86	TRIM36	E3 ubiquitin-protein ligase TRIM36 OS=Homo sapiens GN=TRIM36 PE=1 SV=2	10.3022	7	7	7	728	82.96	6.11	97.9	98.1	97.4	104	103.4	99.2	97.8	102.2	1.04499	0.0447123
Q96IJ6	GMPPA	Mannose-1-phosphate guanyltransferase alpha OS=Homo sapiens GN=GMPPA PE=1 SV=1	15	5	13	5	420	46.262	7.21	100.1	95.4	97.9	105.1	100	101.5	97.8	102.2	1.04499	0.0964316
Q5TA45	CPSF3L	Integrator complex subunit 11 OS=Homo sapiens GN=CPSF3L PE=1 SV=2	8.16667	3	4	3	600	67.619	8.06	104.4	91.9	97.1	102.8	100.3	103.5	97.8	102.2	1.04499	0.306122
Q14693	LPIN1	Phosphatidate phosphatase LPIN1 OS=Homo sapiens GN=LPIN1 PE=1 SV=2	2.69663	1	1	1	890	98.602	6.58	102.7	91.8	98.9	106.8	104.3	95.5	97.8	102.2	1.04499	0.400793
B9EGR7	ARHGEF5	Rho guanine nucleotide exchange factor (GEF) 5 OS=Homo sapiens GN=ARHGEF5 PE=2 SV=1	3.19349	3	3	3	1597	176.53	5.55	96.4	98.7	98.3	91.4	105.4	109.8	97.8	102.2	1.04499	0.475418
Q8IXI2	RHOT1	Mitochondrial Rho GTPase 1 OS=Homo sapiens GN=RHOT1 PE=1 SV=2	18.123	9	15	8	618	70.739	6.27	102.3	97.1	94	100.1	104.8	101.6	97.8	102.167	1.04465	0.192617
B9EK47	HEATR5B	HEAT repeat containing 5B OS=Homo sapiens GN=HEATR5B PE=2 SV=1	11.0092	15	20	15	2071	224.133	7.18	105.4	93.1	94.9	104.2	101.4	100.9	97.8	102.167	1.04465	0.333164
Q86V15	CASZ1	Zinc finger protein castor homolog 1 OS=Homo sapiens GN=CASZ1 PE=1 SV=4	4.54804	5	5	5	1759	189.948	7.03	99	96.8	97.6	104	102.7	99.8	97.8	102.167	1.04465	0.0354075
Q14642	INPP5A	Type I inositol 1,4,5-trisphosphate 5-phosphatase OS=Homo sapiens GN=INPP5A PE=1 SV=1	2.18447	1	1	1	412	47.789	7.03	96	100.6	96.8	101.8	104.2	100.5	97.8	102.167	1.04465	0.0707711
Q6MZT3	DKFZp686C1054	Putative uncharacterized protein DKFZp686C1054 OS=Homo sapiens GN=DKFZp686C1054 PE=2 SV=1	24.1458	13	24	13	439	48.46	8.92	99	99.7	94.8	101.9	103.9	100.8	97.8333	102.2	1.04463	0.0700886
O14874	BCKDK	[3-methyl-2-oxobutanoate dehydrogenase [lipoamide]] kinase, mitochondrial OS=Homo sapiens GN=BCKDK PE=1 SV=2	30.5825	8	12	8	412	46.331	8.82	105.1	94.3	94.1	98.9	102.6	105.1	97.8333	102.2	1.04463	0.342219
Q59GX2		Solute carrier family 2 (Facilitated glucose transporter), member 1 variant (Fragment) OS=Homo sapiens PE=2 SV=1	11.412	5	7	5	517	56.981	9.47	95.5	90.2	107.8	104.4	107.9	94.3	97.8333	102.2	1.04463	0.545427
A6NHX0	GATSL2	GATS-like protein 2 OS=Homo sapiens GN=GATSL2 PE=1 SV=3	15.1976	3	4	3	329	36.034	5.16	92.9	100	100.6	102	101.8	102.8	97.8333	102.2	1.04463	0.154547
P50851	LRBA	Lipopolysaccharide-responsive and beige-like anchor protein OS=Homo sapiens GN=LRBA PE=1 SV=4	24.2403	56	81	22	2863	318.906	5.6	98	98	97.5	101.5	105.1	99.9	97.8333	102.167	1.04429	0.0487271
P49720	PSMB3	Proteasome subunit beta type-3 OS=Homo sapiens GN=PSMB3 PE=1 SV=2	46.3415	8	26	8	205	22.933	6.55	102	96.3	95.2	102.4	100.5	103.6	97.8333	102.167	1.04429	0.131717
A0A140VKG4		Testis tissue sperm-binding protein Li 81P OS=Homo sapiens PE=2 SV=1	36.0396	15	26	2	505	55.434	4.88	97.5	92.7	103.3	107.4	95.9	103.2	97.8333	102.167	1.04429	0.39459
Q9BZJ0	CRNKL1	Crooked neck-like protein 1 OS=Homo sapiens GN=CRNKL1 PE=1 SV=4	25.4717	22	28	22	848	100.389	8	97	98.4	98.1	104	100	102.5	97.8333	102.167	1.04429	0.0251369
Q9BVJ6	UTP14A	U3 small nucleolar RNA-associated protein 14 homolog A OS=Homo sapiens GN=UTP14A PE=1 SV=1	31.9066	18	24	18	771	87.924	7.87	96.5	93.8	103.2	104.6	99.7	102.2	97.8333	102.167	1.04429	0.238682
Q68E01	INTS3	Integrator complex subunit 3 OS=Homo sapiens GN=INTS3 PE=1 SV=1	13.8063	11	15	11	1043	117.994	5.8	101.3	96.3	95.9	101.8	104.2	100.5	97.8333	102.167	1.04429	0.101753
A0A024R8A2	GAPVD1	GTPase activating protein and VPS9 domains 1, isoform CRA_d OS=Homo sapiens GN=GAPVD1 PE=4 SV=1	11.7014	15	21	15	1487	166.064	5.21	101.8	96.7	95	102.9	103	100.6	97.8333	102.167	1.04429	0.118777
Q6IQ22	RAB12	Ras-related protein Rab-12 OS=Homo sapiens GN=RAB12 PE=1 SV=3	22.541	4	13	3	244	27.231	8.41	93.1	103.4	97	92.8	106	107.7	97.8333	102.167	1.04429	0.481113
Q96ST2	IWS1	Protein IWS1 homolog OS=Homo sapiens GN=IWS1 PE=1 SV=2	6.22711	4	8	4	819	91.899	4.69	101.8	94.8	96.9	100.1	103.6	102.8	97.8333	102.167	1.04429	0.136251
Q9Y2B1	TMEM5	Transmembrane protein 5 OS=Homo sapiens GN=TMEM5 PE=1 SV=1	5.41761	1	1	1	443	51.113	8.32	105.9	97.7	89.9	90.8	99.2	116.5	97.8333	102.167	1.04429	0.650545
A8K8W7		cDNA FLJ75224, highly similar to Homo sapiens lipase, hormone-sensitive (LIPE), mRNA OS=Homo sapiens PE=2 SV=1	1.11524	1	1	1	1076	116.511	6.7	97.3	96.6	99.6	100.9	103	102.6	97.8333	102.167	1.04429	0.0175646
Q9NXX6	NSMCE4A	Non-structural maintenance of chromosomes element 4 homolog A OS=Homo sapiens GN=NSMCE4A PE=1 SV=2	5.45455	2	3	2	385	44.274	5.38	94.5	100.5	98.5	102.3	99.5	104.6	97.8333	102.133	1.04395	0.134776
V9HW31	HEL-S-271	ATP synthase subunit beta OS=Homo sapiens GN=HEL-S-271 PE=2 SV=1	70.6994	26	258	18	529	56.525	5.4	95	96.7	101.9	102.8	101	102.7	97.8667	102.167	1.04394	0.116873
Q5VIR6	VPS53	Vacuolar protein sorting-associated protein 53 homolog OS=Homo sapiens GN=VPS53 PE=1 SV=1	11.3019	6	8	6	699	79.602	6.02	92.5	91.6	109.5	111.7	93.1	101.7	97.8667	102.167	1.04394	0.616177
Q15311	RALBP1	RalA-binding protein 1 OS=Homo sapiens GN=RALBP1 PE=1 SV=3	4.12214	3	3	3	655	76.016	5.88	102.7	96.2	94.7	100.4	104.4	101.7	97.8667	102.167	1.04394	0.189469
A0A024R8E4	C9orf32	Chromosome 9 open reading frame 32, isoform CRA_a OS=Homo sapiens GN=C9orf32 PE=4 SV=1	34.0807	5	10	5	223	25.371	5.52	100.6	95.1	97.9	107.9	100.2	98.3	97.8667	102.133	1.0436	0.270186
Q8IZU2	WDR17	WD repeat-containing protein 17 OS=Homo sapiens GN=WDR17 PE=2 SV=2	15.053	15	19	15	1322	147.608	6.46	95.8	97.9	99.9	104.3	101.9	100.2	97.8667	102.133	1.0436	0.0637931
Q6FGU2	DTYMK	DTYMK protein (Fragment) OS=Homo sapiens GN=DTYMK PE=2 SV=1	69.8113	17	29	17	212	23.804	8.27	100.2	98.3	95.1	101.5	100.5	104.4	97.8667	102.133	1.0436	0.0872285
Q9NZJ6	COQ3	Ubiquinone biosynthesis O-methyltransferase, mitochondrial OS=Homo sapiens GN=COQ3 PE=1 SV=3	21.6802	6	14	6	369	41.028	7.42	100.1	97.5	96	100.2	102.5	103.7	97.8667	102.133	1.0436	0.0538432
P46199	MTIF2	Translation initiation factor IF-2, mitochondrial OS=Homo sapiens GN=MTIF2 PE=1 SV=2	5.36451	3	4	3	727	81.266	7.15	97.7	92.3	103.6	104.7	96.6	105.1	97.8667	102.133	1.0436	0.375207
Q14442	PIGH	Phosphatidylinositol N-acetylglucosaminyltransferase subunit H OS=Homo sapiens GN=PIGH PE=1 SV=1	14.8936	3	3	3	188	21.067	6.73	103.1	90.1	100.4	119.3	83.7	103.4	97.8667	102.133	1.0436	0.71863
Q8NBZ0	INO80E	INO80 complex subunit E OS=Homo sapiens GN=INO80E PE=1 SV=1	4.91803	1	1	1	244	26.462	8.34	101.2	93.7	98.7	104	96.1	106.3	97.8667	102.133	1.0436	0.323799
A0A024R5Z0	TCF12	Transcription factor 12 (HTF4, helix-loop-helix transcription factors 4), isoform CRA_b OS=Homo sapiens GN=TCF12 PE=4 SV=1	4.67422	2	2	2	706	75.799	6.9	103.3	102	88.3	99.5	113.1	93.8	97.8667	102.133	1.0436	0.598425
B2RA03		cDNA, FLJ94640, highly similar to Homo sapiens keratin 18 (KRT18), mRNA OS=Homo sapiens PE=2 SV=1	67.2093	29	136	27	430	48	5.38	95.7	96.6	101.3	101.7	102.1	102.5	97.8667	102.1	1.04326	0.0730023
Q15691	MAPRE1	Microtubule-associated protein RP/EB family member 1 OS=Homo sapiens GN=MAPRE1 PE=1 SV=3	60.0746	17	49	14	268	29.98	5.14	95.4	100.4	97.8	100.9	100.4	105	97.8667	102.1	1.04326	0.107993
D2CVN5	AIP	Aryl hydrocarbon receptor-interacting protein AIP722 OS=Homo sapiens GN=AIP PE=4 SV=1	46.6667	10	16	1	270	30.752	6.54	113.4	102.1	78.1	98.2	115.8	92.3	97.8667	102.1	1.04326	0.753314
J3QTA2	BAG1	BAG family molecular chaperone regulator 1 OS=Homo sapiens GN=BAG1 PE=1 SV=1	22.6087	6	12	6	345	38.737	7.81	97	97.9	98.7	103.8	105.9	96.6	97.8667	102.1	1.04326	0.212734
Q9Y4R8	TELO2	Telomere length regulation protein TEL2 homolog OS=Homo sapiens GN=TELO2 PE=1 SV=2	14.9343	10	10	10	837	91.689	5.76	98.6	95.4	99.6	106.3	100.6	99.4	97.8667	102.1	1.04326	0.162592
O95801	TTC4	Tetratricopeptide repeat protein 4 OS=Homo sapiens GN=TTC4 PE=1 SV=3	17.8295	6	7	6	387	44.65	5.6	102.5	96.6	94.5	100.1	101.8	104.4	97.8667	102.1	1.04326	0.192166
A0A024R5Q1	hCG_2003792	HCG2003792, isoform CRA_b OS=Homo sapiens GN=hCG_2003792 PE=4 SV=1	51.1628	7	15	7	129	14.656	4.93	105.6	104.6	83.5	92.8	120.3	93.3	97.9	102.133	1.04324	0.733529
Q9BWT3	PAPOLG	Poly(A) polymerase gamma OS=Homo sapiens GN=PAPOLG PE=1 SV=2	2.98913	2	3	1	736	82.751	9.14	82	105.4	106.3	112.3	99.7	94.4	97.9	102.133	1.04324	0.680884
B2R9R2		cDNA, FLJ94517, highly similar to Homo sapiens baculoviral IAP repeat-containing 4 (BIRC4), mRNA OS=Homo sapiens PE=2 SV=1	8.2495	3	3	3	497	56.587	6.65	102.2	94.2	97.3	99	105.1	102.3	97.9	102.133	1.04324	0.220827
H9NKY4	IFITM3	IFITM3 OS=Homo sapiens GN=IFITM3 PE=4 SV=1	12.0301	1	2	1	133	14.608	6.9	111.8	95.1	86.8	94.8	112.2	99.4	97.9	102.133	1.04324	0.66286
Q5NDL2	EOGT	EGF domain-specific O-linked N-acetylglucosamine transferase OS=Homo sapiens GN=EOGT PE=1 SV=1	2.08729	1	1	1	527	61.971	7.05	100.9	98.8	94	95	108.7	102.7	97.9	102.133	1.04324	0.396273
Q9NXR7	BRE	BRCA1-A complex subunit BRE OS=Homo sapiens GN=BRE PE=1 SV=2	16.4491	6	7	6	383	43.524	5.81	99.4	99.2	95.1	100.4	99.9	106.1	97.9	102.133	1.04324	0.156798
B2RDY3		cDNA, FLJ96827 OS=Homo sapiens PE=2 SV=1	8.77551	4	4	1	490	55.385	7.02	104.2	95.4	94.1	107.1	101.9	97.4	97.9	102.133	1.04324	0.373861
P12081	HARS	Histidine--tRNA ligase, cytoplasmic OS=Homo sapiens GN=HARS PE=1 SV=2	36.9352	19	41	15	509	57.374	5.88	93.9	102.1	97.7	101.7	102.4	102.2	97.9	102.1	1.0429	0.152164
Q13976	PRKG1	cGMP-dependent protein kinase 1 OS=Homo sapiens GN=PRKG1 PE=1 SV=3	28.1669	15	20	15	671	76.316	6.04	98	98.2	97.5	102.8	106.5	97	97.9	102.1	1.0429	0.204374
Q5TDE9	C1orf57	Chromosome 1 open reading frame 57, isoform CRA_d OS=Homo sapiens GN=C1orf57 PE=2 SV=1	53.1579	8	12	8	190	20.7	9.54	99.1	99	95.6	102.4	98.9	105	97.9	102.1	1.0429	0.117218
A0A024R9T6	SLAIN2	HCG17415, isoform CRA_a OS=Homo sapiens GN=SLAIN2 PE=2 SV=1	10.1549	5	6	4	581	62.505	9.45	107.4	95	91.3	104.2	100.8	101.3	97.9	102.1	1.0429	0.446723
Q9UGU0	TCF20	Transcription factor 20 OS=Homo sapiens GN=TCF20 PE=1 SV=3	4.4898	6	7	6	1960	211.641	9.04	107.5	92	94.2	102.3	105.2	98.8	97.9	102.1	1.0429	0.463224
Q6KCM7	SLC25A25	Calcium-binding mitochondrial carrier protein SCaMC-2 OS=Homo sapiens GN=SLC25A25 PE=1 SV=1	4.47761	2	3	1	469	52.629	8.35	102.5	85	106.2	100.5	89.5	116.3	97.9	102.1	1.0429	0.70054
Q15528	MED22	Mediator of RNA polymerase II transcription subunit 22 OS=Homo sapiens GN=MED22 PE=1 SV=2	16	3	3	3	200	22.207	4.68	101.3	97.9	94.5	101.4	106.4	98.5	97.9	102.1	1.0429	0.237878
A0A087WXF8	ZCCHC17	Nucleolar protein of 40 kDa OS=Homo sapiens GN=ZCCHC17 PE=1 SV=1	9.5057	2	2	2	263	29.556	9.64	99.1	100.1	94.5	99	99.9	107.4	97.9	102.1	1.0429	0.256104
Q59EL2		COP9 constitutive photomorphogenic homolog subunit 2 variant (Fragment) OS=Homo sapiens PE=2 SV=1	33.4812	12	28	12	451	52.499	5.54	102.2	97.2	94.3	100.5	104.2	101.6	97.9	102.1	1.0429	0.17552
P33981	TTK	Dual specificity protein kinase TTK OS=Homo sapiens GN=TTK PE=1 SV=2	2.21704	1	2	1	857	97.011	8.16	97.8	99.5	96.4	102.7	103.3	100.3	97.9	102.1	1.0429	0.0306065
Q9NX05	FAM120C	Constitutive coactivator of PPAR-gamma-like protein 2 OS=Homo sapiens GN=FAM120C PE=2 SV=3	8.57664	8	11	6	1096	120.511	9.03	101.8	96.5	95.4	103.6	102.6	100.1	97.9	102.1	1.0429	0.133157
E7ESA6	PTK2	Focal adhesion kinase 1 OS=Homo sapiens GN=PTK2 PE=1 SV=1	3.10219	3	4	3	1096	124.003	6.62	99.1	97.7	96.9	99.4	104.3	102.6	97.9	102.1	1.0429	0.0558759
Q86V87	FAM160B2	Protein FAM160B2 OS=Homo sapiens GN=FAM160B2 PE=2 SV=2	2.5572	2	2	1	743	82.288	5.47	104.4	79.7	109.6	111.1	95.6	99.6	97.9	102.1	1.0429	0.705048
Q6AI08	HEATR6	HEAT repeat-containing protein 6 OS=Homo sapiens GN=HEATR6 PE=1 SV=1	3.55631	3	3	3	1181	128.699	7.03	98.7	96.6	98.4	101.6	100.3	104.4	97.9	102.1	1.0429	0.0379406
A8K3B6		Tyrosine-protein kinase OS=Homo sapiens PE=2 SV=1	31.5556	11	16	11	450	50.67	7.06	100.8	95.8	97.1	103.9	100.6	101.7	97.9	102.067	1.04256	0.0798209
Q9UHG3	PCYOX1	Prenylcysteine oxidase 1 OS=Homo sapiens GN=PCYOX1 PE=1 SV=3	32.0792	13	21	13	505	56.604	6.18	100.3	97.6	95.8	100.1	102.7	103.4	97.9	102.067	1.04256	0.0648407
Q5HYJ3	FAM76B	Protein FAM76B OS=Homo sapiens GN=FAM76B PE=1 SV=3	9.43953	3	4	3	339	38.683	9.25	93.3	95.9	104.5	106.9	96.9	102.4	97.9	102.067	1.04256	0.402242
O94856	NFASC	Neurofascin OS=Homo sapiens GN=NFASC PE=1 SV=4	1.11359	1	1	1	1347	149.933	6.65	110.5	105.5	77.7	94.7	116.8	94.7	97.9	102.067	1.04256	0.757185
Q14790	CASP8	Caspase-8 OS=Homo sapiens GN=CASP8 PE=1 SV=1	3.75783	1	1	1	479	55.356	5.1	101.5	91	101.2	103.1	98.5	104.6	97.9	102.067	1.04256	0.34649
Q9BV73	CEP250	Centrosome-associated protein CEP250 OS=Homo sapiens GN=CEP250 PE=1 SV=2	1.10565	2	2	2	2442	280.967	5.02	92.7	103.5	97.5	98.7	109.3	98.2	97.9	102.067	1.04256	0.432692
Q9UNS2	COPS3	COP9 signalosome complex subunit 3 OS=Homo sapiens GN=COPS3 PE=1 SV=3	42.7896	14	27	14	423	47.842	6.65	101.6	99.7	92.4	101.3	103.7	101.2	97.9	102.067	1.04256	0.226867
A0A024R823	WIPI2	WD repeat domain, phosphoinositide interacting 2, isoform CRA_c OS=Homo sapiens GN=WIPI2 PE=4 SV=1	21.5859	6	6	5	454	49.377	6.46	100.9	93.4	99.4	103.5	101.9	100.8	97.9	102.067	1.04256	0.160441
Q6DD88	ATL3	Atlastin-3 OS=Homo sapiens GN=ATL3 PE=1 SV=1	40.6654	17	61	1	541	60.503	5.66	88.8	102.2	102.8	105	99.4	101.9	97.9333	102.1	1.04255	0.438586
A0A024R539	LOC51035	Uncharacterized protein OS=Homo sapiens GN=LOC51035 PE=4 SV=1	27.2436	7	17	7	312	35.086	5.35	100.2	97.3	96.3	99.1	102.5	104.7	97.9333	102.1	1.04255	0.10628
Q3KQU3	MAP7D1	MAP7 domain-containing protein 1 OS=Homo sapiens GN=MAP7D1 PE=1 SV=1	4.99405	3	5	3	841	92.764	10.11	99.3	100.9	93.6	103.6	104.2	98.5	97.9333	102.1	1.04255	0.218834
O75530	EED	Polycomb protein EED OS=Homo sapiens GN=EED PE=1 SV=2	27.8912	11	14	11	441	50.166	7.03	101.7	96	96.1	98.5	100	107.8	97.9333	102.1	1.04255	0.292892
Q96JM7	L3MBTL3	Lethal(3)malignant brain tumor-like protein 3 OS=Homo sapiens GN=L3MBTL3 PE=1 SV=2	1.41026	1	1	1	780	88.28	6.46	107.7	85.5	100.6	115.7	99.9	90.7	97.9333	102.1	1.04255	0.692738
Q92625	ANKS1A	Ankyrin repeat and SAM domain-containing protein 1A OS=Homo sapiens GN=ANKS1A PE=1 SV=4	7.93651	7	8	7	1134	123.032	6.38	89.6	99	105.2	102.3	104.1	99.9	97.9333	102.1	1.04255	0.424981
A0A024RCW8	DOM3Z	Dom-3 homolog Z (C. elegans), isoform CRA_a OS=Homo sapiens GN=DOM3Z PE=4 SV=1	6.56566	2	3	2	396	44.9	7.69	93.3	98.6	101.8	106.8	94.9	104.4	97.9	102.033	1.04222	0.400543
Q6IAZ5	CRSP9	CRSP9 protein OS=Homo sapiens GN=CRSP9 PE=1 SV=1	6.43777	1	1	1	233	27.228	5.78	102.7	99	92.1	101.4	103.5	101.3	97.9333	102.067	1.04221	0.26451
Q8N8D1	PDCD7	Programmed cell death protein 7 OS=Homo sapiens GN=PDCD7 PE=1 SV=1	3.91753	1	1	1	485	54.666	9.95	99	81.6	113.2	108.5	88.3	109.4	97.9333	102.067	1.04221	0.736215
P20674	COX5A	Cytochrome c oxidase subunit 5A, mitochondrial OS=Homo sapiens GN=COX5A PE=1 SV=2	38	8	41	8	150	16.752	6.79	99.8	98.3	95.7	102.8	94.3	109.1	97.9333	102.067	1.04221	0.405762
B3KNT3	SRA1	Steroid receptor RNA activator 1, isoform CRA_a OS=Homo sapiens GN=SRA1 PE=2 SV=1	23.6287	4	5	4	237	25.827	7.46	105.2	99.3	89.3	102.5	107.7	96	97.9333	102.067	1.04221	0.51155
Q15631	TSN	Translin OS=Homo sapiens GN=TSN PE=1 SV=1	26.3158	6	14	6	228	26.167	6.44	96.1	103.7	94	101.9	104.1	100.2	97.9333	102.067	1.04221	0.260365
A8K6K2		cDNA FLJ75877, highly similar to Homo sapiens 5'-nucleotidase, cytosolic II (NT5C2), mRNA OS=Homo sapiens PE=2 SV=1	9.80392	5	5	5	561	64.918	6.14	101.2	94.8	97.8	101.8	98.4	106	97.9333	102.067	1.04221	0.223515
Q59HH3		Trifunctional purine biosynthetic protein adenosine-3 (Fragment) OS=Homo sapiens PE=2 SV=1	51.1472	42	112	1	1046	112.067	7.36	93.5	115.2	85.1	98.5	106.9	100.7	97.9333	102.033	1.04187	0.682515
P42345	MTOR	Serine/threonine-protein kinase mTOR OS=Homo sapiens GN=MTOR PE=1 SV=1	9.37623	17	19	17	2549	288.707	7.17	99.1	97	97.7	104.6	97.2	104.3	97.9333	102.033	1.04187	0.175774
Q9UJX2	CDC23	Cell division cycle protein 23 homolog OS=Homo sapiens GN=CDC23 PE=1 SV=3	19.4305	9	10	9	597	68.79	7.02	99	99.3	95.6	97.5	103.4	105.3	97.9667	102.067	1.04185	0.194155
J3KNF5	CEP290	Centrosomal protein of 290 kDa OS=Homo sapiens GN=CEP290 PE=1 SV=1	1.16888	3	3	2	2481	290.365	5.95	100.6	89.6	103.7	103.4	101.1	101.7	97.9667	102.067	1.04185	0.39762
Q6BEB4	SP5	Transcription factor Sp5 OS=Homo sapiens GN=SP5 PE=2 SV=1	1.75879	1	1	1	398	41.937	9.26	97.9	96.1	99.9	103.3	102.9	100	97.9667	102.067	1.04185	0.0534273
P05787	KRT8	Keratin, type II cytoskeletal 8 OS=Homo sapiens GN=KRT8 PE=1 SV=7	66.8737	41	209	31	483	53.671	5.59	96.4	98.3	99.2	99.7	104.2	102.2	97.9667	102.033	1.04151	0.0576712
P30043	BLVRB	Flavin reductase (NADPH) OS=Homo sapiens GN=BLVRB PE=1 SV=3	66.9903	9	37	9	206	22.105	7.65	104.8	97.5	91.6	102	100.8	103.3	97.9667	102.033	1.04151	0.354325
K7EM18	EIF1	Eukaryotic translation initiation factor 1 OS=Homo sapiens GN=EIF1 PE=1 SV=1	61.157	7	27	1	121	13.599	7.9	100.4	115.5	78	84.6	132.3	89.2	97.9667	102.033	1.04151	0.838431
Q8WU90	ZC3H15	Zinc finger CCCH domain-containing protein 15 OS=Homo sapiens GN=ZC3H15 PE=1 SV=1	26.5258	10	15	10	426	48.573	5.31	94.4	99.1	100.4	103.5	101.6	101	97.9667	102.033	1.04151	0.108185
P60763	RAC3	Ras-related C3 botulinum toxin substrate 3 OS=Homo sapiens GN=RAC3 PE=1 SV=1	21.3542	4	10	1	192	21.365	8.15	104.6	94.1	95.2	105.5	98	102.6	97.9667	102.033	1.04151	0.365039
B2R747		cDNA, FLJ93281, highly similar to Homo sapiens calcium/calmodulin-dependent protein kinase IV (CAMK4), mRNA OS=Homo sapiens PE=2 SV=1	10.148	4	4	4	473	51.907	5.82	101.6	100	92.3	100.3	100.5	105.3	97.9667	102.033	1.04151	0.285733
A0A059QQM1	ATP6	ATP synthase subunit a OS=Homo sapiens GN=ATP6 PE=4 SV=1	8.40708	2	9	2	226	24.608	10.11	95.5	102.6	95.8	97.2	106.7	102.2	97.9667	102.033	1.04151	0.320838
A0A087WZ40	MAP7	Ensconsin OS=Homo sapiens GN=MAP7 PE=1 SV=1	8.4724	7	8	7	779	87.766	9.77	99.5	97.2	97.2	103.7	100.7	101.7	97.9667	102.033	1.04151	0.0253511
A0A024RBJ1	IFT81	Intraflagellar transport 81 homolog (Chlamydomonas), isoform CRA_c OS=Homo sapiens GN=IFT81 PE=4 SV=1	6.80473	3	3	3	676	79.696	8.82	96.5	90.1	107.3	106.4	98.2	101.5	97.9667	102.033	1.04151	0.504756
E9KL44		Epididymis tissue sperm binding protein Li 14m OS=Homo sapiens PE=2 SV=1	58.8467	38	141	38	763	82.947	9.04	94.4	96.4	103.1	103.3	101.1	101.7	97.9667	102.033	1.04151	0.208053
A0A087WXI5	CDH1	Cadherin-1 OS=Homo sapiens GN=CDH1 PE=1 SV=1	16.6113	12	21	12	903	99.965	4.79	99	98.3	96.6	104.6	101.3	100.2	97.9667	102.033	1.04151	0.0536609
Q9H3K6	BOLA2	BolA-like protein 2 OS=Homo sapiens GN=BOLA2 PE=1 SV=1	80.2326	6	22	6	86	10.11	6.52	100.7	101	92.2	101.2	102.5	102.3	97.9667	102	1.04117	0.238376
Q96D71	REPS1	RalBP1-associated Eps domain-containing protein 1 OS=Homo sapiens GN=REPS1 PE=1 SV=3	20.4774	11	14	11	796	86.609	5.69	98.2	99.6	96.1	100.3	103.1	102.6	97.9667	102	1.04117	0.0389713
Q8WWL2	SPIRE2	Protein spire homolog 2 OS=Homo sapiens GN=SPIRE2 PE=1 SV=3	1.40056	1	1	1	714	79.62	7.62	102.6	96.9	94.4	101.6	106.8	97.6	97.9667	102	1.04117	0.325623
A8K7F6		cDNA FLJ78244, highly similar to Homo sapiens eukaryotic translation initiation factor 4A, isoform 1 (EIF4A1), mRNA OS=Homo sapiens PE=2 SV=1	65.2709	26	154	3	406	46.093	5.48	96.3	103.5	94.2	99.5	99.4	107.2	98	102.033	1.04116	0.350766
P62136	PPP1CA	Serine/threonine-protein phosphatase PP1-alpha catalytic subunit OS=Homo sapiens GN=PPP1CA PE=1 SV=1	69.0909	18	59	5	330	37.488	6.33	98.1	98.7	97.2	101.9	98.4	105.8	98	102.033	1.04116	0.138132
O43795	MYO1B	Unconventional myosin-Ib OS=Homo sapiens GN=MYO1B PE=1 SV=3	23.3275	23	30	23	1136	131.902	9.38	103.2	93.2	97.6	101.3	102.8	102	98	102.033	1.04116	0.240133
Q8NC96	NECAP1	Adaptin ear-binding coat-associated protein 1 OS=Homo sapiens GN=NECAP1 PE=1 SV=2	23.6364	4	7	4	275	29.719	6.8	101.4	99.2	93.4	101.8	104.2	100.1	98	102.033	1.04116	0.204865
V9HW26	HEL-S-123m	ATP synthase subunit alpha OS=Homo sapiens GN=HEL-S-123m PE=2 SV=1	59.3128	33	230	33	553	59.714	9.13	94.7	95.3	104	103.4	99.5	103.1	98	102	1.04082	0.286566
P05023	ATP1A1	Sodium/potassium-transporting ATPase subunit alpha-1 OS=Homo sapiens GN=ATP1A1 PE=1 SV=1	49.0714	43	108	26	1023	112.824	5.49	98.5	98.2	97.3	101	105	100	98	102	1.04082	0.0634008
Q15907	RAB11B	Ras-related protein Rab-11B OS=Homo sapiens GN=RAB11B PE=1 SV=4	61.0092	13	35	13	218	24.473	5.94	101.1	97.6	95.3	99.3	102.5	104.2	98	102	1.04082	0.145257
Q9GZR7	DDX24	ATP-dependent RNA helicase DDX24 OS=Homo sapiens GN=DDX24 PE=1 SV=1	22.0023	14	19	14	859	96.271	9.06	102.2	96.2	95.6	100.5	107.1	98.4	98	102	1.04082	0.300058
O94888	UBXN7	UBX domain-containing protein 7 OS=Homo sapiens GN=UBXN7 PE=1 SV=2	24.5399	10	16	10	489	54.828	5.16	106.2	95.1	92.7	105.3	100.2	100.5	98	102	1.04082	0.421861
Q8N335	GPD1L	Glycerol-3-phosphate dehydrogenase 1-like protein OS=Homo sapiens GN=GPD1L PE=1 SV=1	46.7236	14	19	14	351	38.394	7.02	99.4	98.4	96.2	102.1	100.7	103.2	98	102	1.04082	0.0282872
P62877	RBX1	E3 ubiquitin-protein ligase RBX1 OS=Homo sapiens GN=RBX1 PE=1 SV=1	24.0741	2	7	2	108	12.266	6.96	97.4	94.9	101.7	107.5	95.1	103.4	98	102	1.04082	0.390001
Q96DC7	TMCO6	Transmembrane and coiled-coil domain-containing protein 6 OS=Homo sapiens GN=TMCO6 PE=1 SV=2	5.27383	1	1	1	493	54.408	5.81	115.4	71.8	106.8	102.9	84.5	118.6	98	102	1.04082	0.821214
B4DQM3	C7orf25	Chromosome 7 open reading frame 25, isoform CRA_b OS=Homo sapiens GN=C7orf25 PE=2 SV=1	7.93319	3	3	3	479	52.495	6.96	94.6	97.9	101.5	102.3	107.3	96.4	98	102	1.04082	0.343636
A0A024R472	TMBIM1	Transmembrane BAX inhibitor motif containing 1, isoform CRA_a OS=Homo sapiens GN=TMBIM1 PE=3 SV=1	4.50161	1	1	1	311	34.585	7.72	96.3	94.8	102.9	102.5	106.3	97.2	98	102	1.04082	0.331956
Q96JC9	EAF1	ELL-associated factor 1 OS=Homo sapiens GN=EAF1 PE=1 SV=1	8.95522	2	2	2	268	29.024	5.4	94.5	101.6	97.9	96.2	106.8	103	98	102	1.04082	0.342453
Q96AD6	GRK6	Protein-serine/threonine kinase OS=Homo sapiens GN=GRK6 PE=2 SV=1	12.7334	5	5	5	589	67.248	8.5	95.3	96	102.7	103.7	96.9	105.3	98	101.967	1.04048	0.319435
P09622	DLD	Dihydrolipoyl dehydrogenase, mitochondrial OS=Homo sapiens GN=DLD PE=1 SV=2	42.8291	17	70	17	509	54.143	7.85	97.6	96.1	100.3	104.6	98.7	102.6	98	101.967	1.04048	0.135206
A0A024R323	ABHD6	Abhydrolase domain containing 6, isoform CRA_a OS=Homo sapiens GN=ABHD6 PE=4 SV=1	3.85757	1	1	1	337	38.306	8.41	97.2	97.1	99.7	94.8	103.1	108	98	101.967	1.04048	0.371569
Q12769	NUP160	Nuclear pore complex protein Nup160 OS=Homo sapiens GN=NUP160 PE=1 SV=3	16.5738	17	26	17	1436	162.017	5.5	96.4	95.9	101.8	101.5	99.5	105	98.0333	102	1.04046	0.184986
B4DUT2		cDNA FLJ53206 OS=Homo sapiens PE=2 SV=1	15.4557	8	13	8	757	88.142	5.35	97	97.5	99.6	103.2	103.2	99.6	98.0333	102	1.04046	0.0511601
F5H619	HEATR5A	HEAT repeat-containing protein 5A OS=Homo sapiens GN=HEATR5A PE=1 SV=1	1.51515	2	2	2	2046	222.562	6.55	103.5	93.2	97.4	110.9	98.4	96.7	98.0333	102	1.04046	0.502129
Q9NZ43	USE1	Vesicle transport protein USE1 OS=Homo sapiens GN=USE1 PE=1 SV=2	6.94981	2	2	2	259	29.352	9.07	100.6	98.9	94.6	96.5	98	111.5	98.0333	102	1.04046	0.479567
A8K2T7		Receptor protein-tyrosine kinase OS=Homo sapiens PE=2 SV=1	6.69421	6	9	6	1210	134.104	6.7	101.9	95.4	96.8	109.2	99.4	97.3	98.0333	101.967	1.04012	0.39847
P68371	TUBB4B	Tubulin beta-4B chain OS=Homo sapiens GN=TUBB4B PE=1 SV=1	73.7079	27	545	1	445	49.799	4.89	90.4	91.4	112.3	111.6	91.3	103	98.0333	101.967	1.04012	0.692573
P58107	EPPK1	Epiplakin OS=Homo sapiens GN=EPPK1 PE=1 SV=2	31.4538	35	60	29	5090	555.279	5.6	100.3	93.9	99.9	105.6	100.7	99.6	98.0333	101.967	1.04012	0.228953
C9JIF9	APEH	Acylamino-acid-releasing enzyme OS=Homo sapiens GN=APEH PE=1 SV=1	37.3134	19	44	19	737	81.622	5.54	94.2	100	99.9	104.8	101.1	100	98.0333	101.967	1.04012	0.177235
P57740	NUP107	Nuclear pore complex protein Nup107 OS=Homo sapiens GN=NUP107 PE=1 SV=1	32.1081	23	34	23	925	106.307	5.43	97.9	94.9	101.3	100.2	105.2	100.5	98.0333	101.967	1.04012	0.184719
J3QQX2	ARHGDIA	Rho GDP-dissociation inhibitor 1 OS=Homo sapiens GN=ARHGDIA PE=1 SV=1	39.1489	8	50	8	235	25.815	7.44	97.4	103.5	93.2	97.7	108.7	99.5	98.0333	101.967	1.04012	0.434483
Q16775	HAGH	Hydroxyacylglutathione hydrolase, mitochondrial OS=Homo sapiens GN=HAGH PE=1 SV=2	39.2857	9	16	9	308	33.784	8.12	105.1	96.4	92.6	101.1	103.2	101.6	98.0333	101.967	1.04012	0.353823
Q9BRT8	CBWD1	COBW domain-containing protein 1 OS=Homo sapiens GN=CBWD1 PE=2 SV=1	17.7215	6	11	6	395	44.041	4.86	102.5	93	98.6	108.5	99.5	97.9	98.0333	101.967	1.04012	0.412036
Q15542	TAF5	Transcription initiation factor TFIID subunit 5 OS=Homo sapiens GN=TAF5 PE=1 SV=3	5.625	4	4	4	800	86.776	5.64	98.8	97.5	97.8	99.1	103.1	103.7	98.0333	101.967	1.04012	0.0582642
P18031	PTPN1	Tyrosine-protein phosphatase non-receptor type 1 OS=Homo sapiens GN=PTPN1 PE=1 SV=1	18.8506	6	8	6	435	49.935	6.27	100.5	99.8	93.8	101.7	103.8	100.3	98.0333	101.933	1.03978	0.173342
P53384	NUBP1	Cytosolic Fe-S cluster assembly factor NUBP1 OS=Homo sapiens GN=NUBP1 PE=1 SV=2	22.5	6	7	6	320	34.512	5.33	99.1	101.2	93.8	99.9	105.5	100.4	98.0333	101.933	1.03978	0.241218
P41223	BUD31	Protein BUD31 homolog OS=Homo sapiens GN=BUD31 PE=1 SV=2	53.4722	7	17	7	144	16.989	8.82	103.9	97.8	92.4	97.6	103.2	105	98.0333	101.933	1.03978	0.384754
D3DS77	KIAA0323	KIAA0323, isoform CRA_a OS=Homo sapiens GN=KIAA0323 PE=4 SV=1	4.45063	2	2	2	719	78.638	6.73	106.9	95.3	91.9	97.5	97.4	110.9	98.0333	101.933	1.03978	0.574109
O60271	SPAG9	C-Jun-amino-terminal kinase-interacting protein 4 OS=Homo sapiens GN=SPAG9 PE=1 SV=4	28.9175	26	35	26	1321	146.115	5.15	99.3	99.5	95.3	100.4	102.8	102.6	98.0333	101.933	1.03978	0.0678157
Q5BKX5	C19orf54	UPF0692 protein C19orf54 OS=Homo sapiens GN=C19orf54 PE=1 SV=2	3.1339	1	1	1	351	37.755	7.47	113.7	86	94.4	100.2	102	103.6	98.0333	101.933	1.03978	0.661372
A0A0C4DGG9	CHD4	Chromodomain-helicase-DNA-binding protein 4 OS=Homo sapiens GN=CHD4 PE=1 SV=1	28.2395	46	72	37	1937	220.336	6.02	95.7	97	101.5	101.1	102.7	102.1	98.0667	101.967	1.03977	0.0985247
P35270	SPR	Sepiapterin reductase OS=Homo sapiens GN=SPR PE=1 SV=1	50.1916	10	43	10	261	28.031	8.05	100.9	100.5	92.8	97.4	107	101.5	98.0667	101.967	1.03977	0.366321
A0A140VJK1		Testicular tissue protein Li 75 OS=Homo sapiens PE=2 SV=1	43.2836	13	35	13	335	37.408	5.39	99.8	99.6	94.8	101.2	101.8	102.9	98.0667	101.967	1.03977	0.084531
O14737	PDCD5	Programmed cell death protein 5 OS=Homo sapiens GN=PDCD5 PE=1 SV=3	72.8	9	24	9	125	14.276	6.04	103.5	100.4	90.3	103	99.4	103.5	98.0667	101.967	1.03977	0.404565
B3KSP9		cDNA FLJ36765 fis, clone 3NB691000191 OS=Homo sapiens PE=2 SV=1	9.76059	4	5	4	543	61.063	6.16	95.4	101.5	97.3	100.8	104.6	100.5	98.0667	101.967	1.03977	0.155729
Q59EN6		Sphingomyelin phosphodiesterase 1, acid lysosomal isoform 1 variant (Fragment) OS=Homo sapiens PE=2 SV=1	3.31325	2	2	2	664	73.007	7.52	97.1	97.3	99.8	104	98.4	103.5	98.0667	101.967	1.03977	0.121426
F5H070	KDM3A	Lysine-specific demethylase 3A OS=Homo sapiens GN=KDM3A PE=1 SV=2	1.88395	2	2	1	1327	148.025	8.12	98	94.8	101.4	106.7	97.3	101.9	98.0667	101.967	1.03977	0.30476
A0A024RDB4	HNRPD	Heterogeneous nuclear ribonucleoprotein D (AU-rich element RNA binding protein 1, 37kDa), isoform CRA_c OS=Homo sapiens GN=HNRPD PE=4 SV=1	43.75	19	82	1	336	36.249	8.1	96.3	102.7	95.2	101.3	98	106.5	98.0667	101.933	1.03943	0.319463
G3V180	DPP3	Dipeptidyl peptidase 3 OS=Homo sapiens GN=DPP3 PE=1 SV=1	26.288	13	24	13	757	84.324	5.03	101.6	98.8	93.8	102.7	102.8	100.3	98.0667	101.933	1.03943	0.185801
Q13148	TARDBP	TAR DNA-binding protein 43 OS=Homo sapiens GN=TARDBP PE=1 SV=1	26.3285	9	27	9	414	44.711	6.19	96.4	99.6	98.2	100	103.3	102.5	98.0667	101.933	1.03943	0.046572
Q9BVM4	GGACT	Gamma-glutamylaminecyclotransferase OS=Homo sapiens GN=GGACT PE=1 SV=2	30.0654	3	5	3	153	17.318	6.87	104.6	96.3	93.3	100.9	105.5	99.4	98.0667	101.933	1.03943	0.371559
A0A0C4DG91	NME6	Nucleoside diphosphate kinase OS=Homo sapiens GN=NME6 PE=1 SV=1	11.8557	2	3	2	194	21.989	7.96	104.2	97.2	92.8	99	100.9	105.9	98.0667	101.933	1.03943	0.378181
A0A024QZF2	RRAS	Related RAS viral (R-ras) oncogene homolog, isoform CRA_a OS=Homo sapiens GN=RRAS PE=4 SV=1	22.4771	4	8	2	218	23.466	6.93	98.9	99.1	96.2	105	96.8	104	98.0667	101.933	1.03943	0.231996
J3KQR7	CEP170B	Centrosomal protein of 170 kDa protein B OS=Homo sapiens GN=CEP170B PE=1 SV=1	3.77358	4	4	4	1590	171.655	6.84	96.3	95.9	102	106.3	101.7	97.8	98.0667	101.933	1.03943	0.286784
A0A0C4DG17	RPSA	40S ribosomal protein SA OS=Homo sapiens GN=RPSA PE=1 SV=1	56.6667	14	86	14	300	33.293	4.87	98.2	102.1	93.9	100.3	102.3	103.2	98.0667	101.933	1.03943	0.199487
Q5VUA4	ZNF318	Zinc finger protein 318 OS=Homo sapiens GN=ZNF318 PE=1 SV=2	2.19394	4	5	4	2279	250.958	7.2	103.5	94.9	95.8	100	103.7	102.1	98.0667	101.933	1.03943	0.257652
Q9NRD1	FBXO6	F-box only protein 6 OS=Homo sapiens GN=FBXO6 PE=1 SV=1	13.9932	4	4	4	293	33.911	6.09	101.4	93.2	99.6	104	100.9	100.9	98.0667	101.933	1.03943	0.224567
Q96HY7	DHTKD1	Probable 2-oxoglutarate dehydrogenase E1 component DHKTD1, mitochondrial OS=Homo sapiens GN=DHTKD1 PE=1 SV=2	28.6181	18	29	18	919	103.011	6.93	95.4	99.5	99.3	103.8	101	100.9	98.0667	101.9	1.03909	0.0794095
E9PN63	FAM86B1	Putative protein N-methyltransferase FAM86B1 OS=Homo sapiens GN=FAM86B1 PE=4 SV=1	5.45455	1	1	1	330	36.764	6.28	98.5	93.4	102.3	108.3	82.8	114.6	98.0667	101.9	1.03909	0.722483
Q6YP21	KYAT3	Kynurenine--oxoglutarate transaminase 3 OS=Homo sapiens GN=KYAT3 PE=1 SV=1	30.6167	11	19	10	454	51.368	8.19	97.2	99.4	97.6	101.9	102.1	101.7	98.0667	101.9	1.03909	0.0050412
A0A024R6L5	TDP1	Tyrosyl-DNA phosphodiesterase 1, isoform CRA_a OS=Homo sapiens GN=TDP1 PE=4 SV=1	6.08553	2	5	2	608	68.377	7.65	99.9	97.9	96.4	100.4	105.3	100	98.0667	101.9	1.03909	0.125326
A0A096WXL7	ATP8	ATP synthase protein 8 OS=Homo sapiens GN=ATP8 PE=3 SV=1	48.5294	3	11	3	68	7.999	9.91	101.9	97.9	94.4	101.6	102.1	102	98.0667	101.9	1.03909	0.152352
Q8NFI3	ENGASE	Cytosolic endo-beta-N-acetylglucosaminidase OS=Homo sapiens GN=ENGASE PE=1 SV=1	2.01884	1	1	1	743	83.933	6.79	111.7	93.4	89.1	110.1	84.9	110.7	98.0667	101.9	1.03909	0.744328
Q8N0W3	FUK	L-fucose kinase OS=Homo sapiens GN=FUK PE=2 SV=2	15.8672	11	13	11	1084	117.548	6.25	102.8	92.2	99.3	108.2	96.2	101.4	98.1	101.933	1.03908	0.4577
P0CG39	POTEJ	POTE ankyrin domain family member J OS=Homo sapiens GN=POTEJ PE=3 SV=1	11.368	9	109	2	1038	117.315	5.97	94.7	97.8	101.8	103.1	99.8	102.9	98.1	101.933	1.03908	0.173254
O60344	ECE2	Endothelin-converting enzyme 2 OS=Homo sapiens GN=ECE2 PE=1 SV=4	3.62401	2	3	2	883	99.71	5.1	113.2	94.1	86.9	101.4	108.7	95.5	98.0667	101.867	1.03875	0.685694
Q05655	PRKCD	Protein kinase C delta type OS=Homo sapiens GN=PRKCD PE=1 SV=2	29.142	15	26	15	676	77.455	7.75	98.8	100.1	95.4	100.3	107	98.4	98.1	101.9	1.03874	0.268655
Q8NE71	ABCF1	ATP-binding cassette sub-family F member 1 OS=Homo sapiens GN=ABCF1 PE=1 SV=2	19.1716	13	17	13	845	95.866	6.8	97.8	100.6	95.9	98.6	105.4	101.7	98.1	101.9	1.03874	0.187496
Q9BUN8	DERL1	Derlin-1 OS=Homo sapiens GN=DERL1 PE=1 SV=1	16.3347	4	4	4	251	28.782	9.51	105.3	91	98	105.9	100.4	99.4	98.1	101.9	1.03874	0.454849
P30520	ADSS	Adenylosuccinate synthetase isozyme 2 OS=Homo sapiens GN=ADSS PE=1 SV=3	40.3509	16	32	15	456	50.066	6.55	96.8	97.7	99.8	103.7	102.8	99.2	98.1	101.9	1.03874	0.0810282
D3DUP1	WNK1	WNK lysine deficient protein kinase 1, isoform CRA_b OS=Homo sapiens GN=WNK1 PE=4 SV=1	4.78589	9	10	9	2382	250.602	6.34	100	91.8	102.5	106.3	98.4	101	98.1	101.9	1.03874	0.393844
Q8NC56	LEMD2	LEM domain-containing protein 2 OS=Homo sapiens GN=LEMD2 PE=1 SV=1	27.4354	10	11	10	503	56.94	9	99.6	91.4	103.3	103.3	97.1	105.3	98.1	101.9	1.03874	0.426381
Q96DP5	MTFMT	Methionyl-tRNA formyltransferase, mitochondrial OS=Homo sapiens GN=MTFMT PE=1 SV=2	5.65553	2	2	2	389	43.804	9.66	99.5	90.5	104.3	102.4	102	101.3	98.1	101.9	1.03874	0.402019
O15400	STX7	Syntaxin-7 OS=Homo sapiens GN=STX7 PE=1 SV=4	38.6973	7	16	7	261	29.797	5.55	98.6	93.6	102.1	105.5	99.2	100.9	98.1	101.867	1.0384	0.291472
Q9NRY4	ARHGAP35	Rho GTPase-activating protein 35 OS=Homo sapiens GN=ARHGAP35 PE=1 SV=3	13.6758	16	22	15	1499	170.407	6.64	97.9	100.2	96.2	100.2	101.1	104.3	98.1	101.867	1.0384	0.0910912
P33527	ABCC1	Multidrug resistance-associated protein 1 OS=Homo sapiens GN=ABCC1 PE=1 SV=3	12.9327	13	15	13	1531	171.481	7.11	99.6	94.2	100.5	104.5	101.7	99.4	98.1	101.867	1.0384	0.200268
P55036	PSMD4	26S proteasome non-ATPase regulatory subunit 4 OS=Homo sapiens GN=PSMD4 PE=1 SV=1	46.4191	14	43	14	377	40.711	4.79	96.5	100.4	97.5	103.1	101.2	101.4	98.1333	101.9	1.03838	0.0457988
Q96G03	PGM2	Phosphoglucomutase-2 OS=Homo sapiens GN=PGM2 PE=1 SV=4	44.6078	26	56	26	612	68.24	6.73	96.9	100.5	97	100.5	103.7	101.5	98.1333	101.9	1.03838	0.0677253
O14639	ABLIM1	Actin-binding LIM protein 1 OS=Homo sapiens GN=ABLIM1 PE=1 SV=3	4.62725	3	3	3	778	87.631	8.59	98.5	95.9	100	100.5	102.6	102.6	98.1333	101.9	1.03838	0.0532493
P16157	ANK1	Ankyrin-1 OS=Homo sapiens GN=ANK1 PE=1 SV=3	1.27592	2	3	1	1881	206.137	6.01	117.2	100	77.2	102.4	121	82.3	98.1333	101.9	1.03838	0.826462
Q15018	FAM175B	BRISC complex subunit Abro1 OS=Homo sapiens GN=FAM175B PE=1 SV=2	17.8313	6	9	6	415	46.872	6.21	101.7	102.5	90.1	96.5	104.8	104.2	98.1	101.833	1.03806	0.481507
P54136	RARS	Arginine--tRNA ligase, cytoplasmic OS=Homo sapiens GN=RARS PE=1 SV=2	53.0303	34	92	34	660	75.331	6.68	94.8	97.8	101.8	104.7	99.4	101.5	98.1333	101.867	1.03804	0.216538
E9PAV3	NACA	Nascent polypeptide-associated complex subunit alpha, muscle-specific form OS=Homo sapiens GN=NACA PE=1 SV=1	3.70549	6	36	6	2078	205.295	9.58	98.1	104.1	92.2	98.4	107.2	100	98.1333	101.867	1.03804	0.441395
Q17RE6	TXNRD2	TXNRD2 protein OS=Homo sapiens GN=TXNRD2 PE=2 SV=1	39.2276	15	33	1	492	53.361	6.52	95.8	92.1	106.5	103.2	97.3	105.1	98.1333	101.867	1.03804	0.489795
Q9NQ29	LUC7L	Putative RNA-binding protein Luc7-like 1 OS=Homo sapiens GN=LUC7L PE=1 SV=1	27.2237	10	33	5	371	43.701	9.92	102.5	89.4	102.5	105.2	98.1	102.3	98.1333	101.867	1.03804	0.482573
P57737	CORO7	Coronin-7 OS=Homo sapiens GN=CORO7 PE=1 SV=2	27.6757	16	26	1	925	100.542	5.8	103.6	105.5	85.3	117.7	95.6	92.3	98.1333	101.867	1.03804	0.734117
A8K0J3		cDNA FLJ76732, highly similar to Homo sapiens TAO kinase 3 (TAOK3), mRNA OS=Homo sapiens PE=2 SV=1	16.7038	13	17	11	898	105.265	7.37	92.5	94.2	107.7	106.1	96.1	103.4	98.1333	101.867	1.03804	0.545593
A0A024R9V7	LOC92689	Uncharacterized protein OS=Homo sapiens GN=LOC92689 PE=4 SV=1	10.1243	4	5	4	563	60.704	4.68	98.9	94.6	100.9	107.3	101.8	96.5	98.1333	101.867	1.03804	0.361831
O15360	FANCA	Fanconi anemia group A protein OS=Homo sapiens GN=FANCA PE=1 SV=2	2.19931	2	2	2	1455	162.671	6.6	106.8	94.7	92.9	92.2	116.5	96.9	98.1333	101.867	1.03804	0.687502
O95238	SPDEF	SAM pointed domain-containing Ets transcription factor OS=Homo sapiens GN=SPDEF PE=1 SV=1	2.68657	1	1	1	335	37.494	6.3	102.8	96.5	95.1	109.8	96.3	99.5	98.1333	101.867	1.03804	0.472455
A0A087WYN9	DHX29	ATP-dependent RNA helicase DHX29 OS=Homo sapiens GN=DHX29 PE=1 SV=1	12.1898	13	21	13	1370	155.195	8.15	98.3	98.1	98	100.7	100.3	104.5	98.1333	101.833	1.0377	0.0509191
Q15022	SUZ12	Polycomb protein SUZ12 OS=Homo sapiens GN=SUZ12 PE=1 SV=3	11.2314	6	9	6	739	83.003	8.81	100.1	94.9	99.4	102.4	96.9	106.2	98.1333	101.833	1.0377	0.305723
B3KWK2		Lipase maturation factor OS=Homo sapiens PE=2 SV=1	2	1	3	1	350	40.124	9.09	99.7	92.3	102.4	103.4	101.1	101	98.1333	101.833	1.0377	0.301175
Q9P0K7	RAI14	Ankycorbin OS=Homo sapiens GN=RAI14 PE=1 SV=2	13.3673	11	13	11	980	109.973	6.21	104.7	90.9	98.8	110.6	96.2	98.7	98.1333	101.833	1.0377	0.569358
A0A140VK41		Testicular secretory protein Li 41 OS=Homo sapiens PE=2 SV=1	41.7445	13	45	6	321	35.032	6.46	101.6	97	95.9	99.5	104.9	101.2	98.1667	101.867	1.03769	0.192615
Q14451	GRB7	Growth factor receptor-bound protein 7 OS=Homo sapiens GN=GRB7 PE=1 SV=2	2.63158	1	2	1	532	59.643	8.5	102.1	97.4	95	109.3	102.2	94.1	98.1667	101.867	1.03769	0.488959
O43422	THAP12	52 kDa repressor of the inhibitor of the protein kinase OS=Homo sapiens GN=THAP12 PE=1 SV=2	3.94218	2	2	2	761	87.648	5.86	102.9	95.7	95.9	100.4	106.9	98.3	98.1667	101.867	1.03769	0.351032
A6H8Y5	NBN	Nibrin OS=Homo sapiens GN=NBN PE=2 SV=1	2.78515	2	2	2	754	84.921	7.06	112.9	89.7	91.9	106.2	98.1	101.3	98.1667	101.867	1.03769	0.658385
O00159	MYO1C	Unconventional myosin-Ic OS=Homo sapiens GN=MYO1C PE=1 SV=4	44.6849	41	95	41	1063	121.606	9.41	97.5	100	97	101	102.8	101.7	98.1667	101.833	1.03735	0.026273
A0A0K0K1L8	HEL-S-129m	Epididymis secretory sperm binding protein Li 129m OS=Homo sapiens GN=HEL-S-129m PE=2 SV=1	67.0683	19	78	19	249	28.705	6.02	103	97.1	94.4	101.2	101.7	102.6	98.1667	101.833	1.03735	0.22713
Q6LES2	ANXA4	Annexin (Fragment) OS=Homo sapiens GN=ANXA4 PE=2 SV=1	65.4206	21	41	20	321	36.062	6.13	99	98.4	97.1	102.8	102.4	100.3	98.1667	101.833	1.03735	0.0185858
A0A1B0GUS7	UNC13B	Protein unc-13 homolog B OS=Homo sapiens GN=UNC13B PE=1 SV=1	5.25346	16	19	16	4340	483.827	5.16	100.4	97.1	97	100.5	103.3	101.7	98.1667	101.833	1.03735	0.0566143
B4DUT8	CNN2	Calponin OS=Homo sapiens GN=CNN2 PE=1 SV=1	25.7576	7	12	6	330	35.92	7.3	99.6	96.2	98.7	103.7	101.7	100.1	98.1667	101.833	1.03735	0.0654308
A6NHQ2	FBLL1	rRNA/tRNA 2'-O-methyltransferase fibrillarin-like protein 1 OS=Homo sapiens GN=FBLL1 PE=3 SV=2	21.5569	5	8	3	334	34.782	10.35	98.4	94	102.1	111.1	96.8	97.6	98.1667	101.833	1.03735	0.519349
E7EQR8	YIPF3	Protein YIPF3 OS=Homo sapiens GN=YIPF3 PE=1 SV=1	8.42697	3	7	3	356	38.864	5.6	98.2	93.6	102.7	103.9	98.7	102.9	98.1667	101.833	1.03735	0.298631
A0A024R781	CNOT4	CCR4-NOT transcription complex, subunit 4, isoform CRA_b OS=Homo sapiens GN=CNOT4 PE=4 SV=1	2.9595	1	1	1	642	70.743	7.14	101	92.3	101.2	102.1	110.5	92.9	98.1667	101.833	1.03735	0.56597
Q96L91	EP400	E1A-binding protein p400 OS=Homo sapiens GN=EP400 PE=1 SV=4	3.10225	6	6	6	3159	343.276	9.19	97.4	93.1	104	110.8	95.7	99	98.1667	101.833	1.03735	0.546502
Q8N300	SVBP	Small vasohibin-binding protein OS=Homo sapiens GN=SVBP PE=1 SV=1	22.7273	1	1	1	66	7.803	9.16	112.4	85.7	96.4	111.1	98.9	95.5	98.1667	101.833	1.03735	0.70729
A8K4G2		Tyrosine-protein kinase OS=Homo sapiens PE=2 SV=1	5.66929	2	3	2	635	71.974	8.25	106.1	93.2	95.2	103	106.7	95.8	98.1667	101.833	1.03735	0.514201
E9PGN7	SERPING1	Plasma protease C1 inhibitor OS=Homo sapiens GN=SERPING1 PE=1 SV=1	1.84162	1	1	1	543	59.455	6.76	103.4	96.1	95	102.7	112.5	90.3	98.1667	101.833	1.03735	0.625365
Q8NFF5	FLAD1	FAD synthase OS=Homo sapiens GN=FLAD1 PE=1 SV=1	34.0716	13	20	13	587	65.224	6.93	95.6	95.9	103	102.2	101.3	101.9	98.1667	101.8	1.03701	0.209586
Q13057	COASY	Bifunctional coenzyme A synthase OS=Homo sapiens GN=COASY PE=1 SV=4	22.8723	10	23	10	564	62.29	6.99	103.1	104.2	87.2	96.5	105.7	103.2	98.1667	101.8	1.03701	0.5859
O95154	AKR7A3	Aflatoxin B1 aldehyde reductase member 3 OS=Homo sapiens GN=AKR7A3 PE=1 SV=2	9.06344	2	4	1	331	37.183	7.15	97.4	98.7	98.4	96.4	107	102	98.1667	101.8	1.03701	0.304419
B4DSS4		cDNA FLJ56631 OS=Homo sapiens PE=2 SV=1	4.39443	3	6	3	933	106.047	5.94	102.3	96.3	95.9	104.2	100.2	101	98.1667	101.8	1.03701	0.205179
O75167	PHACTR2	Phosphatase and actin regulator 2 OS=Homo sapiens GN=PHACTR2 PE=1 SV=2	2.05047	1	1	1	634	69.658	8.16	110.8	93.2	90.5	94.4	102.2	108.8	98.1667	101.8	1.03701	0.657738
Q8TF05	PPP4R1	Serine/threonine-protein phosphatase 4 regulatory subunit 1 OS=Homo sapiens GN=PPP4R1 PE=1 SV=1	3.57895	3	3	3	950	106.936	4.77	96.7	96.3	101.5	102.8	94.8	107.8	98.1667	101.8	1.03701	0.429516
P53992	SEC24C	Protein transport protein Sec24C OS=Homo sapiens GN=SEC24C PE=1 SV=3	31.3528	27	47	25	1094	118.249	7.06	96.3	97.3	101	106.4	99.8	99.3	98.2	101.833	1.037	0.249289
Q14376	GALE	UDP-glucose 4-epimerase OS=Homo sapiens GN=GALE PE=1 SV=2	34.1954	10	19	10	348	38.257	6.73	100.5	97	97.1	102	101.3	102.2	98.2	101.833	1.037	0.0371781
O14976	GAK	Cyclin-G-associated kinase OS=Homo sapiens GN=GAK PE=1 SV=2	10.2975	11	16	11	1311	143.1	5.73	101	95.9	97.7	99.9	102.3	103.3	98.2	101.833	1.037	0.114003
Q9Y6H1	CHCHD2	Coiled-coil-helix-coiled-coil-helix domain-containing protein 2 OS=Homo sapiens GN=CHCHD2 PE=1 SV=1	33.7748	3	8	3	151	15.503	9.22	101.7	95.4	97.5	100.1	103.7	101.7	98.2	101.833	1.037	0.162436
Q86WB0	ZC3HC1	Nuclear-interacting partner of ALK OS=Homo sapiens GN=ZC3HC1 PE=1 SV=1	13.3466	5	5	5	502	55.226	5.62	93.2	99	102.4	99.5	101.1	104.9	98.2	101.833	1.037	0.309864
Q9BSR8	YIPF4	Protein YIPF4 OS=Homo sapiens GN=YIPF4 PE=1 SV=1	3.68852	1	2	1	244	27.065	4.65	91.9	102.2	100.5	93.6	103.7	108.2	98.2	101.833	1.037	0.535504
E9PLY5	MACF1	Microtubule-actin cross-linking factor 1, isoforms 1/2/3/5 (Fragment) OS=Homo sapiens GN=MACF1 PE=1 SV=1	16.8	19	20	1	1375	159.823	5.66	99.5	95.3	99.8	90.7	114.4	100.3	98.2	101.8	1.03666	0.635761
O95049	TJP3	Tight junction protein ZO-3 OS=Homo sapiens GN=TJP3 PE=1 SV=3	10.555	7	7	7	919	101.335	6.76	110.4	93.2	91	98.4	103.2	103.8	98.2	101.8	1.03666	0.601976
J3KR97	TBCD	Tubulin-specific chaperone D OS=Homo sapiens GN=TBCD PE=1 SV=1	23.9837	23	37	6	1230	136.464	6.34	102	100.4	92.2	98.9	106.6	99.9	98.2	101.8	1.03666	0.406043
A0A0G2JK23	BAG6	Large proline-rich protein BAG6 OS=Homo sapiens GN=BAG6 PE=1 SV=1	30.9187	21	35	21	1132	119.344	5.6	100.2	96.5	97.9	101.8	100.6	103	98.2	101.8	1.03666	0.0484018
P30419	NMT1	Glycylpeptide N-tetradecanoyltransferase 1 OS=Homo sapiens GN=NMT1 PE=1 SV=2	25.2016	11	18	11	496	56.77	7.8	98.6	96.1	99.9	102	101.6	101.8	98.2	101.8	1.03666	0.032546
Q12959	DLG1	Disks large homolog 1 OS=Homo sapiens GN=DLG1 PE=1 SV=2	26.7699	15	22	15	904	100.393	5.76	96	100.7	97.9	100.8	106.9	97.7	98.2	101.8	1.03666	0.300185
Q99549	MPHOSPH8	M-phase phosphoprotein 8 OS=Homo sapiens GN=MPHOSPH8 PE=1 SV=2	15.6977	9	10	9	860	97.123	6.06	98.2	94.7	101.7	104.8	101.3	99.3	98.2	101.8	1.03666	0.235691
O43772	SLC25A20	Mitochondrial carnitine/acylcarnitine carrier protein OS=Homo sapiens GN=SLC25A20 PE=1 SV=1	38.206	11	15	11	301	32.922	9.41	99.3	98.7	96.6	102.7	99.1	103.6	98.2	101.8	1.03666	0.0876452
Q9GZT9	EGLN1	Egl nine homolog 1 OS=Homo sapiens GN=EGLN1 PE=1 SV=1	18.7793	7	9	7	426	45.992	8.53	100.2	101.1	93.3	100.4	105.1	99.9	98.2	101.8	1.03666	0.291986
A0A024R4V5	BRD1	Bromodomain containing 1, isoform CRA_a OS=Homo sapiens GN=BRD1 PE=4 SV=1	3.70059	4	5	4	1189	133.159	8.59	94	91.5	109.1	107.6	94.6	103.2	98.2	101.8	1.03666	0.619196
Q9UMN6	KMT2B	Histone-lysine N-methyltransferase 2B OS=Homo sapiens GN=KMT2B PE=1 SV=1	0.589319	1	1	1	2715	293.33	8.22	101.2	98.2	95.2	104.8	97.4	103.2	98.2	101.8	1.03666	0.273396
A0A0S2Z3W7	ITPA	Nucleotide diphosphatase (Fragment) OS=Homo sapiens GN=ITPA PE=2 SV=1	62.3711	9	18	9	194	21.432	5.66	98.6	101.5	94.5	98.9	102.1	104.3	98.2	101.767	1.03632	0.236797
R4GN35	DENND4C	DENN domain-containing protein 4C OS=Homo sapiens GN=DENND4C PE=1 SV=1	5.61798	9	12	9	1958	217.681	6.64	101.2	93.5	99.9	107.3	98.8	99.2	98.2	101.767	1.03632	0.383954
V9HW29	HEL-S-61	Kinesin-like protein OS=Homo sapiens GN=HEL-S-61 PE=2 SV=1	61.5784	49	115	37	963	109.617	6.51	96.8	98.4	99.4	101.2	103.5	100.6	98.2	101.767	1.03632	0.0374877
A0A0S2Z6K1	HNRPLL	Heterogeneous nuclear ribonucleoprotein L-like isoform 1 (Fragment) OS=Homo sapiens GN=HNRPLL PE=2 SV=1	34.6863	14	25	13	542	60.045	7.72	97.4	97.5	99.8	101.8	100.1	103.5	98.2333	101.8	1.03631	0.0468921
Q9NPH2	ISYNA1	Inositol-3-phosphate synthase 1 OS=Homo sapiens GN=ISYNA1 PE=1 SV=1	38.8889	15	31	15	558	61.029	5.76	101.6	96.4	96.7	101.6	107.4	96.4	98.2333	101.8	1.03631	0.377471
Q8NHM4	PRSS3P2	Putative trypsin-6 OS=Homo sapiens GN=PRSS3P2 PE=5 SV=2	20.2429	2	26	1	247	26.52	6.01	98.6	95.6	100.5	98.6	108.2	98.6	98.2333	101.8	1.03631	0.366229
Q70CQ2	USP34	Ubiquitin carboxyl-terminal hydrolase 34 OS=Homo sapiens GN=USP34 PE=1 SV=2	0.789622	2	2	2	3546	403.973	5.82	102.8	84.2	107.7	115.8	93.1	96.5	98.2333	101.8	1.03631	0.740829
A0A024R782	BPGM	Phosphoglycerate mutase OS=Homo sapiens GN=BPGM PE=2 SV=1	11.583	2	2	2	259	29.987	6.54	104.3	93.8	96.6	103.4	105.9	96.1	98.2333	101.8	1.03631	0.453564
P26885	FKBP2	Peptidyl-prolyl cis-trans isomerase FKBP2 OS=Homo sapiens GN=FKBP2 PE=1 SV=2	57.7465	8	22	8	142	15.639	9.13	101.2	100.6	92.9	99.8	102	103.6	98.2333	101.8	1.03631	0.28476
Q96BW9	TAMM41	Phosphatidate cytidylyltransferase, mitochondrial OS=Homo sapiens GN=TAMM41 PE=1 SV=2	18.5841	5	5	5	452	51.034	7.94	100.7	98.1	95.8	98.3	104.7	102.2	98.2	101.733	1.03598	0.205414
Q53RX3	RDH14	Putative uncharacterized protein RDH14 OS=Homo sapiens GN=RDH14 PE=2 SV=1	27.9762	8	11	8	336	36.841	8.79	98.4	93	103.3	100.4	104.6	100.3	98.2333	101.767	1.03597	0.34393
Q9BYN0	SRXN1	Sulfiredoxin-1 OS=Homo sapiens GN=SRXN1 PE=1 SV=2	33.5766	4	4	4	137	14.25	8.19	101.5	95.7	97.5	103.5	104	97.8	98.2333	101.767	1.03597	0.249564
Q59GY2		Ribosomal protein L4 variant (Fragment) OS=Homo sapiens PE=2 SV=1	51.9274	26	117	26	441	48.965	11.02	97.8	100.8	96.1	101.3	98.6	105.4	98.2333	101.767	1.03597	0.216094
P14550	AKR1A1	Alcohol dehydrogenase [NADP(+)] OS=Homo sapiens GN=AKR1A1 PE=1 SV=3	52.3077	15	29	15	325	36.55	6.79	99.4	97.8	97.5	102.3	103.9	99.1	98.2333	101.767	1.03597	0.0819998
A0A024RC31	KIAA1012	KIAA1012, isoform CRA_b OS=Homo sapiens GN=KIAA1012 PE=4 SV=1	5.84958	5	7	5	1436	160.969	6.87	99.8	97.5	97.4	102.6	101.9	100.8	98.2333	101.767	1.03597	0.0199875
Q8NB90	SPATA5	Spermatogenesis-associated protein 5 OS=Homo sapiens GN=SPATA5 PE=1 SV=3	19.9328	13	20	12	893	97.843	5.66	98.4	96.7	99.6	103.8	101.1	100.4	98.2333	101.767	1.03597	0.0571789
Q99700	ATXN2	Ataxin-2 OS=Homo sapiens GN=ATXN2 PE=1 SV=2	14.6992	16	19	12	1313	140.196	9.57	98.2	96.2	100.3	101.7	98.5	105	98.2333	101.733	1.03563	0.189802
Q8N4S9	MARVELD2	MARVEL domain-containing protein 2 OS=Homo sapiens GN=MARVELD2 PE=1 SV=2	1.97133	1	1	1	558	64.127	7.53	91.5	93.1	110.1	99.5	101.1	104.6	98.2333	101.733	1.03563	0.599081
Q92878	RAD50	DNA repair protein RAD50 OS=Homo sapiens GN=RAD50 PE=1 SV=1	4.19207	5	5	5	1312	153.797	6.89	97.7	94.9	102.1	113.6	99.4	92.2	98.2333	101.733	1.03563	0.625337
Q8IWU2	LMTK2	Serine/threonine-protein kinase LMTK2 OS=Homo sapiens GN=LMTK2 PE=1 SV=2	2.86094	3	3	3	1503	164.799	4.48	96.9	95.2	102.6	102	97.2	106	98.2333	101.733	1.03563	0.359948
Q96N46	TTC14	Tetratricopeptide repeat protein 14 OS=Homo sapiens GN=TTC14 PE=1 SV=1	1.81818	1	1	1	770	88.265	8.63	99.4	90.4	104.9	114.5	100.2	90.5	98.2333	101.733	1.03563	0.689776
Q9BYB4	GNB1L	Guanine nucleotide-binding protein subunit beta-like protein 1 OS=Homo sapiens GN=GNB1L PE=1 SV=2	3.0581	1	1	1	327	35.595	7.97	100.7	94.4	99.6	100.7	105.6	98.9	98.2333	101.733	1.03563	0.27792
P07954	FH	Fumarate hydratase, mitochondrial OS=Homo sapiens GN=FH PE=1 SV=3	56.2745	23	163	23	510	54.602	8.76	94.6	94.8	105.4	103.4	99.2	102.7	98.2667	101.767	1.03562	0.408735
Q3ZCW2	LGALSL	Galectin-related protein OS=Homo sapiens GN=LGALSL PE=1 SV=2	22.6744	3	5	3	172	18.974	5.35	102.3	101	91.5	98.2	100.8	106.3	98.2667	101.767	1.03562	0.447309
Q8WWV3	RTN4IP1	Reticulon-4-interacting protein 1, mitochondrial OS=Homo sapiens GN=RTN4IP1 PE=1 SV=2	25.7576	7	9	1	396	43.562	9.11	111.6	97.9	85.3	105.5	97.9	101.9	98.2667	101.767	1.03562	0.680838
Q13608	PEX6	Peroxisome assembly factor 2 OS=Homo sapiens GN=PEX6 PE=1 SV=2	9.08163	6	7	6	980	103.996	6.34	100.7	94.2	99.9	101.7	100.8	102.8	98.2667	101.767	1.03562	0.175139
O94887	FARP2	FERM, RhoGEF and pleckstrin domain-containing protein 2 OS=Homo sapiens GN=FARP2 PE=1 SV=3	2.94118	2	2	2	1054	119.813	8.79	100.4	92.1	102.3	109.7	100.1	95.5	98.2667	101.767	1.03562	0.539668
Q15019	SEPT2	Septin-2 OS=Homo sapiens GN=SEPT2 PE=1 SV=1	65.097	16	57	16	361	41.461	6.6	101.3	96.8	96.7	103.8	101.4	100.1	98.2667	101.767	1.03562	0.133683
B0YIW5	ARCN1	Archain 1, isoform CRA_b OS=Homo sapiens GN=ARCN1 PE=2 SV=1	48.1409	26	51	26	511	57.174	6.21	97.6	98	99.2	104	99.2	102.1	98.2667	101.767	1.03562	0.0767287
Q9Y263	PLAA	Phospholipase A-2-activating protein OS=Homo sapiens GN=PLAA PE=1 SV=2	40.6289	24	34	24	795	87.101	6.37	97.6	98.5	98.7	102	99.7	103.6	98.2667	101.767	1.03562	0.0414413
B1AKJ5	NRDC	Nardilysin OS=Homo sapiens GN=NRDC PE=1 SV=1	16.0788	18	32	18	1219	139.325	5	96.8	97.2	100.8	106	101.7	97.6	98.2667	101.767	1.03562	0.270339
A0A024RDS7	KIAA1704	KIAA1704, isoform CRA_a OS=Homo sapiens GN=KIAA1704 PE=4 SV=1	18.5294	6	6	6	340	38.119	5.41	95.7	102	97.1	99.6	105.2	100.4	98.2667	101.733	1.03528	0.251678
O14647	CHD2	Chromodomain-helicase-DNA-binding protein 2 OS=Homo sapiens GN=CHD2 PE=1 SV=2	1.96937	3	4	2	1828	211.214	8.1	100.5	99.2	95.1	109.2	95.4	100.6	98.2667	101.733	1.03528	0.4692
P49748	ACADVL	Very long-chain specific acyl-CoA dehydrogenase, mitochondrial OS=Homo sapiens GN=ACADVL PE=1 SV=1	65.9542	39	151	39	655	70.345	8.75	97.1	99	98.7	102.3	101	101.9	98.2667	101.733	1.03528	0.00790364
O94906	PRPF6	Pre-mRNA-processing factor 6 OS=Homo sapiens GN=PRPF6 PE=1 SV=1	24.3358	22	35	22	941	106.858	8.25	97.3	98.6	98.9	100.6	102.3	102.3	98.2667	101.733	1.03528	0.00985617
Q12955	ANK3	Ankyrin-3 OS=Homo sapiens GN=ANK3 PE=1 SV=3	2.49029	10	13	9	4377	480.113	6.49	97.8	97.8	99.2	104.2	101.5	99.5	98.2667	101.733	1.03528	0.0736977
G9FP35	GNAQ	Guanine nucleotide binding protein OS=Homo sapiens GN=GNAQ PE=2 SV=1	26.1838	7	10	4	359	42.084	5.68	103	92.9	98.9	99.7	108.3	97.2	98.2667	101.733	1.03528	0.48051
Q86UA1	PRPF39	Pre-mRNA-processing factor 39 OS=Homo sapiens GN=PRPF39 PE=1 SV=3	10.9118	6	7	6	669	78.381	5.4	96.2	98.2	100.4	104.1	103	98.1	98.2667	101.733	1.03528	0.191381
Q9Y3X0	CCDC9	Coiled-coil domain-containing protein 9 OS=Homo sapiens GN=CCDC9 PE=1 SV=1	6.96798	3	3	3	531	59.667	5.4	99.1	100.4	95.3	98.7	105.4	101.1	98.2667	101.733	1.03528	0.235698
Q9ULR3	PPM1H	Protein phosphatase 1H OS=Homo sapiens GN=PPM1H PE=1 SV=2	2.91829	1	1	1	514	56.413	6.6	110.8	91.6	92.4	119.8	83.8	101.5	98.2667	101.7	1.03494	0.791322
Q9BVQ7	SPATA5L1	Spermatogenesis-associated protein 5-like protein 1 OS=Homo sapiens GN=SPATA5L1 PE=1 SV=2	25.7636	12	15	12	753	80.66	8.09	97.7	93.6	103.5	104.6	101.5	99	98.2667	101.7	1.03494	0.356531
Q5T0F9	CC2D1B	Coiled-coil and C2 domain-containing protein 1B OS=Homo sapiens GN=CC2D1B PE=1 SV=1	8.04196	4	6	4	858	94.166	5.26	96.8	95.7	102.3	109.7	94.2	101.2	98.2667	101.7	1.03494	0.524082
Q96QF0	RAB3IP	Rab-3A-interacting protein OS=Homo sapiens GN=RAB3IP PE=1 SV=1	2.52101	1	2	1	476	52.988	5.97	109.7	94.7	90.4	99.3	101.3	104.5	98.2667	101.7	1.03494	0.600292
P53370	NUDT6	Nucleoside diphosphate-linked moiety X motif 6 OS=Homo sapiens GN=NUDT6 PE=1 SV=2	12.6582	3	4	3	316	35.656	8	99.5	99.2	96.1	97.6	103.8	103.7	98.2667	101.7	1.03494	0.213074
A6ZKI3	FAM127A	Protein FAM127A OS=Homo sapiens GN=FAM127A PE=1 SV=1	29.2035	3	3	3	113	13.163	5.07	103.1	95	96.7	109.9	94.1	101.1	98.2667	101.7	1.03494	0.544709
O15042	U2SURP	U2 snRNP-associated SURP motif-containing protein OS=Homo sapiens GN=U2SURP PE=1 SV=2	17.6871	16	29	16	1029	118.219	8.47	99.7	100.7	94.5	99.6	102.2	103.4	98.3	101.733	1.03493	0.197702
P41229	KDM5C	Lysine-specific demethylase 5C OS=Homo sapiens GN=KDM5C PE=1 SV=2	8.52564	9	10	9	1560	175.609	5.58	100.8	89.1	105	104.3	103.5	97.4	98.3	101.733	1.03493	0.547543
Q8WXD5	GEMIN6	Gem-associated protein 6 OS=Homo sapiens GN=GEMIN6 PE=1 SV=1	28.7425	4	5	4	167	18.812	5.12	104.5	92.8	97.6	98.4	99.9	106.9	98.3	101.733	1.03493	0.46822
A8K885		Sorting nexin OS=Homo sapiens PE=2 SV=1	49.0148	22	37	21	406	46.619	6.29	95.6	99.8	99.5	99.3	103.7	102.2	98.3	101.733	1.03493	0.140284
Q92804	TAF15	TATA-binding protein-associated factor 2N OS=Homo sapiens GN=TAF15 PE=1 SV=1	22.6351	10	40	8	592	61.793	8.02	102.2	99.2	93.5	97.6	108.5	99.1	98.3	101.733	1.03493	0.465421
B2RBL3		Thymidine phosphorylase OS=Homo sapiens PE=2 SV=1	12.8631	4	4	4	482	49.892	5.53	94.1	90.7	110.1	113.6	97.1	94.5	98.3	101.733	1.03493	0.705579
B4DX61		cDNA FLJ56262, highly similar to M-phase inducer phosphatase 3 (EC 3.1.3.48) OS=Homo sapiens PE=2 SV=1	3.46939	1	1	1	490	55.197	6.65	114.6	93	87.3	98.6	109.5	97.1	98.3	101.733	1.03493	0.727575
Q4J6C6	PREPL	Prolyl endopeptidase-like OS=Homo sapiens GN=PREPL PE=1 SV=1	4.12655	3	3	3	727	83.873	6.38	99.5	96	99.4	101.6	100.3	103.3	98.3	101.733	1.03493	0.0758356
A0A024R8B2	FREQ	Frequenin homolog (Drosophila), isoform CRA_a OS=Homo sapiens GN=FREQ PE=4 SV=1	13.6842	2	2	2	190	21.865	4.83	102.1	99.1	93.7	102.2	110	93	98.3	101.733	1.03493	0.565863
P53618	COPB1	Coatomer subunit beta OS=Homo sapiens GN=COPB1 PE=1 SV=3	46.5897	33	87	33	953	107.074	6.05	97.3	99.4	98.2	101.8	103.3	100	98.3	101.7	1.03459	0.0397376
B2R761		cDNA, FLJ93299, highly similar to Homo sapiens sterol carrier protein 2 (SCP2), mRNA OS=Homo sapiens PE=2 SV=1	48.6289	23	69	23	547	58.984	7.05	101.8	97.5	95.6	101.2	100	103.9	98.3	101.7	1.03459	0.191634
A0A024R2W3	PRKAR2A	Protein kinase cAMP-dependent regulatory type II alpha isoform 2 OS=Homo sapiens GN=PRKAR2A PE=2 SV=1	59.901	19	37	17	404	45.49	5.07	99.3	97.7	97.9	103.1	104.5	97.5	98.3	101.7	1.03459	0.196633
P52789	HK2	Hexokinase-2 OS=Homo sapiens GN=HK2 PE=1 SV=2	38.277	30	50	26	917	102.313	6.05	97	101.5	96.4	100.5	101.8	102.8	98.3	101.7	1.03459	0.122651
A0A024RA52	PSMA2	Proteasome subunit alpha type OS=Homo sapiens GN=PSMA2 PE=1 SV=1	50.8547	10	33	10	234	25.882	7.43	101.6	106	87.3	94.3	106.8	104	98.3	101.7	1.03459	0.643214
P20336	RAB3A	Ras-related protein Rab-3A OS=Homo sapiens GN=RAB3A PE=1 SV=1	44.0909	8	32	3	220	24.968	5.03	101.2	96.7	97	102.7	106.8	95.6	98.3	101.7	1.03459	0.395982
Q9UK76	HN1	Hematological and neurological expressed 1 protein OS=Homo sapiens GN=HN1 PE=1 SV=3	64.9351	6	18	3	154	16.005	5.6	108.2	96.6	90.1	99.1	107.5	98.5	98.3	101.7	1.03459	0.603461
O94973	AP2A2	AP-2 complex subunit alpha-2 OS=Homo sapiens GN=AP2A2 PE=1 SV=2	25.0266	21	28	12	939	103.895	6.96	98.4	95.9	100.6	102.9	99.7	102.5	98.3	101.7	1.03459	0.114585
A0A0A0MR66	RBM10	RNA binding motif protein 10, isoform CRA_d OS=Homo sapiens GN=RBM10 PE=1 SV=1	19.6985	16	25	13	995	110.299	6.28	98.8	100.4	95.7	102.6	101.6	100.9	98.3	101.7	1.03459	0.0810851
O43148	RNMT	mRNA cap guanine-N7 methyltransferase OS=Homo sapiens GN=RNMT PE=1 SV=1	26.8908	11	13	11	476	54.809	6.61	100.3	96.2	98.4	102.1	100.9	102.1	98.3	101.7	1.03459	0.0530266
Q9ULX6	AKAP8L	A-kinase anchor protein 8-like OS=Homo sapiens GN=AKAP8L PE=1 SV=3	15.4799	8	10	8	646	71.604	5.07	97.1	94.9	102.9	103.5	99.6	102	98.3	101.7	1.03459	0.267644
B7Z7F0		cDNA FLJ56420, highly similar to Aspartyl aminopeptidase (EC 3.4.11.21) OS=Homo sapiens PE=2 SV=1	16.8357	6	7	6	493	54.459	7.72	97.3	92.6	105	107	97.8	100.3	98.3	101.7	1.03459	0.495506
Q8TB37	NUBPL	Iron-sulfur protein NUBPL OS=Homo sapiens GN=NUBPL PE=1 SV=3	21.9436	5	5	5	319	34.061	9.04	102.8	93.2	98.9	98.3	102	104.8	98.3	101.7	1.03459	0.369271
Q96BN2	TADA1	Transcriptional adapter 1 OS=Homo sapiens GN=TADA1 PE=1 SV=1	4.47761	1	1	1	335	37.358	7.39	100.5	97	97.4	105.9	94.5	104.7	98.3	101.7	1.03459	0.419478
A0A024R4N8	SYT5	Synaptotagmin V, isoform CRA_a OS=Homo sapiens GN=SYT5 PE=4 SV=1	3.36788	1	1	1	386	42.873	9.17	110.5	85.6	98.8	108.2	96.5	100.4	98.3	101.7	1.03459	0.691716
B2RB13		cDNA, FLJ95253, highly similar to Homo sapiens acyl-CoA synthetase long-chain family member 6(ACSL6), mRNA OS=Homo sapiens PE=2 SV=1	2.29555	2	2	1	697	77.631	7.3	120.9	88.1	85.9	105.6	98.2	101.3	98.3	101.7	1.03459	0.782562
A0A126LB23	U76	U76 OS=Homo sapiens GN=U76 PE=3 SV=1	1.08359	1	1	1	646	75.518	9.03	103.6	95.1	96.2	106.3	95.7	103.1	98.3	101.7	1.03459	0.455634
E5RJR5	SKP1	S-phase kinase-associated protein 1 OS=Homo sapiens GN=SKP1 PE=1 SV=1	59.5092	9	26	9	163	18.708	4.7	99.9	100.2	94.8	99.9	102.8	102.4	98.3	101.7	1.03459	0.159963
Q8IXM2	BAP18	Chromatin complexes subunit BAP18 OS=Homo sapiens GN=BAP18 PE=1 SV=1	13.9535	2	4	2	172	17.889	7.33	102.7	99.9	92.3	97.8	101.8	105.5	98.3	101.7	1.03459	0.423795
Q9NXS2	QPCTL	Glutaminyl-peptide cyclotransferase-like protein OS=Homo sapiens GN=QPCTL PE=1 SV=2	12.3037	4	5	4	382	42.897	9.82	96.8	95	103.1	107.8	97.6	99.7	98.3	101.7	1.03459	0.439222
B4DEQ7		cDNA FLJ50003, highly similar to Homo sapiens leucine-rich repeats and calponin homology (CH) domain containing 3 (LRCH3), mRNA OS=Homo sapiens PE=2 SV=1	2.24159	2	2	1	803	89.12	6.7	101	99.7	94.2	99.8	96.1	109.2	98.3	101.7	1.03459	0.484769
B7ZA12		cDNA, FLJ79026, highly similar to Dual specificity protein kinase CLK1 (EC2.7.12.1) OS=Homo sapiens PE=2 SV=1	6.27376	2	2	2	526	61.675	8.88	101.7	93.3	99.9	96.6	104.3	104.2	98.3	101.7	1.03459	0.399463
A0A0C4DFX9	NELFA	Negative elongation factor A OS=Homo sapiens GN=NELFA PE=1 SV=1	27.4583	11	20	11	539	58.462	9.26	99.6	99.1	96.2	100.4	104.9	99.7	98.3	101.667	1.03425	0.158287
Q7L775	EPM2AIP1	EPM2A-interacting protein 1 OS=Homo sapiens GN=EPM2AIP1 PE=1 SV=1	30.8072	13	19	13	607	70.325	6.11	100.9	102.3	91.7	103.2	102.4	99.4	98.3	101.667	1.03425	0.393025
Q96BP2	CHCHD1	Coiled-coil-helix-coiled-coil-helix domain-containing protein 1 OS=Homo sapiens GN=CHCHD1 PE=1 SV=1	13.5593	1	2	1	118	13.466	10.21	101.9	93.5	99.5	100.4	109.4	95.2	98.3	101.667	1.03425	0.525138
Q9NSI2	FAM207A	Protein FAM207A OS=Homo sapiens GN=FAM207A PE=1 SV=2	16.087	3	5	3	230	25.441	11.08	98.3	97.5	99.1	101.1	96.9	107	98.3	101.667	1.03425	0.319677
B2R5S2		cDNA, FLJ92596, highly similar to Homo sapiens amyloid beta (A4)-like protein 1 (APLP1),mRNA OS=Homo sapiens PE=2 SV=1	1.84615	1	1	1	650	72.059	5.86	94.9	86.3	113.7	118.3	107.4	79.3	98.3	101.667	1.03425	0.823714
Q5TEU4	NDUFAF5	Arginine-hydroxylase NDUFAF5, mitochondrial OS=Homo sapiens GN=NDUFAF5 PE=1 SV=1	3.47826	1	1	1	345	38.894	6.57	82.2	86.9	125.8	112.1	85	107.9	98.3	101.667	1.03425	0.845342
A8K588		cDNA FLJ76823, highly similar to Homo sapiens splicing factor, arginine/serine-rich 6 (SFRS6), mRNA OS=Homo sapiens PE=2 SV=1	32.2674	13	38	7	344	39.464	11.4	97.5	98.1	99.4	102.9	98.1	104.1	98.3333	101.7	1.03424	0.153876
Q9UJW0	DCTN4	Dynactin subunit 4 OS=Homo sapiens GN=DCTN4 PE=1 SV=1	35	11	19	11	460	52.304	7.34	99.9	98.4	96.7	102.2	102.4	100.5	98.3333	101.7	1.03424	0.0379979
O43920	NDUFS5	NADH dehydrogenase [ubiquinone] iron-sulfur protein 5 OS=Homo sapiens GN=NDUFS5 PE=1 SV=3	50.9434	5	11	5	106	12.509	9.14	96.2	97.4	101.4	98.6	95.5	111	98.3333	101.7	1.03424	0.53682
P04066	FUCA1	Tissue alpha-L-fucosidase OS=Homo sapiens GN=FUCA1 PE=1 SV=4	18.2403	7	9	7	466	53.655	6.84	98.1	95.9	101	104	99.4	101.7	98.3333	101.7	1.03424	0.165293
Q93074	MED12	Mediator of RNA polymerase II transcription subunit 12 OS=Homo sapiens GN=MED12 PE=1 SV=4	4.45567	8	8	8	2177	242.928	7.05	98.2	96.2	100.6	99.2	101.5	104.4	98.3333	101.7	1.03424	0.162646
Q9UHQ9	CYB5R1	NADH-cytochrome b5 reductase 1 OS=Homo sapiens GN=CYB5R1 PE=1 SV=1	32.459	7	18	7	305	34.073	9.38	98.9	97.1	99	100.5	102.9	101.7	98.3333	101.7	1.03424	0.0221987
Q9HBU6	ETNK1	Ethanolamine kinase 1 OS=Homo sapiens GN=ETNK1 PE=1 SV=1	6.41593	2	2	2	452	50.936	6.54	95.9	98.5	100.6	98.4	103.3	103.4	98.3333	101.7	1.03424	0.190451
Q5T3F8	TMEM63B	CSC1-like protein 2 OS=Homo sapiens GN=TMEM63B PE=1 SV=1	4.92788	4	4	4	832	94.896	7.4	102.9	98.1	94	101.9	102.6	100.6	98.3333	101.7	1.03424	0.270906
P51606	RENBP	N-acylglucosamine 2-epimerase OS=Homo sapiens GN=RENBP PE=1 SV=2	4.44965	2	2	2	427	48.799	6.37	99.9	96	99.1	106.7	104.2	94.2	98.3333	101.7	1.03424	0.447323
B2R8G6		cDNA, FLJ93891, Homo sapiens FK506 binding protein 8, 38kDa (FKBP8), mRNA OS=Homo sapiens PE=2 SV=1	44.1011	13	32	13	356	38.471	7.69	99.6	101.3	94.1	99.6	105.6	99.8	98.3333	101.667	1.0339	0.318965
K4DI93	CUL4B	Cullin 4B, isoform CRA_e OS=Homo sapiens GN=CUL4B PE=1 SV=1	28.2222	24	38	13	900	102.691	8.03	95.5	98.8	100.7	102.5	101	101.5	98.3333	101.667	1.0339	0.102809
A0A140VJF4		Biliverdin reductase A OS=Homo sapiens PE=2 SV=1	35.1351	13	32	13	296	33.407	6.44	100.6	103.5	90.9	97.3	104.8	102.9	98.3333	101.667	1.0339	0.493199
B3KU60		cDNA FLJ39235 fis, clone OCBBF2007829, highly similar to Mus musculus fatso protein OS=Homo sapiens PE=2 SV=1	38.6139	17	23	17	505	58.273	5.22	99.6	95.1	100.3	105.6	99.7	99.7	98.3333	101.667	1.0339	0.261837
A8K5S3		cDNA FLJ78449 OS=Homo sapiens PE=2 SV=1	30.2198	11	15	11	364	39.741	5.35	96.9	99.8	98.3	99.9	99.2	105.9	98.3333	101.667	1.0339	0.218418
P82979	SARNP	SAP domain-containing ribonucleoprotein OS=Homo sapiens GN=SARNP PE=1 SV=3	32.8571	6	15	6	210	23.656	6.42	94.4	99.1	101.5	102.4	102.8	99.8	98.3333	101.667	1.0339	0.218778
Q86U42	PABPN1	Polyadenylate-binding protein 2 OS=Homo sapiens GN=PABPN1 PE=1 SV=3	42.8105	9	14	9	306	32.729	5.06	96.5	97.5	101	101.8	103.9	99.3	98.3333	101.667	1.0339	0.15505
A0A024RDA9	EXOC1	Exocyst complex component 1, isoform CRA_b OS=Homo sapiens GN=EXOC1 PE=4 SV=1	9.28412	7	11	7	894	101.917	6.61	99.4	97.3	98.3	105.1	101.7	98.2	98.3333	101.667	1.0339	0.18466
D3DVC4	NES	Nestin, isoform CRA_c OS=Homo sapiens GN=NES PE=3 SV=1	7.46453	10	12	10	1621	177.32	4.36	101.1	93	100.9	103.5	103.6	97.9	98.3333	101.667	1.0339	0.36505
Q5JSZ5	PRRC2B	Protein PRRC2B OS=Homo sapiens GN=PRRC2B PE=1 SV=2	4.89009	8	9	7	2229	242.817	8.34	98.6	96	100.4	103.6	104.3	97.1	98.3333	101.667	1.0339	0.272836
A0A0A0MQR2	RTFDC1	Protein RTF2 homolog OS=Homo sapiens GN=RTFDC1 PE=1 SV=1	11.0119	3	5	3	336	37.508	8.44	100	96.1	98.9	94.5	98.2	112.3	98.3333	101.667	1.0339	0.580201
F1T0L5	DDX51	ATP-dependent RNA helicase DDX51 OS=Homo sapiens GN=DDX51 PE=2 SV=1	17.2673	9	13	9	666	72.441	8.16	99.5	94.1	101.4	109.7	95.2	100.1	98.3333	101.667	1.0339	0.524566
O75935	DCTN3	Dynactin subunit 3 OS=Homo sapiens GN=DCTN3 PE=1 SV=1	23.1183	5	8	5	186	21.106	5.47	99.3	99.2	96.5	102.5	101.3	101.2	98.3333	101.667	1.0339	0.0297182
A0A024QYY9	SPECC1	Spectrin domain with coiled-coils 1, isoform CRA_a OS=Homo sapiens GN=SPECC1 PE=4 SV=1	6.27341	6	6	4	1068	118.512	6.7	95.8	101.3	97.9	97.6	104.7	102.7	98.3333	101.667	1.0339	0.277246
Q5GLZ8	HERC4	Probable E3 ubiquitin-protein ligase HERC4 OS=Homo sapiens GN=HERC4 PE=1 SV=1	8.04163	6	9	6	1057	118.487	6.19	105.8	92	97.2	102.4	99.1	103.5	98.3333	101.667	1.0339	0.475286
O95059	RPP14	Ribonuclease P protein subunit p14 OS=Homo sapiens GN=RPP14 PE=1 SV=3	14.5161	1	1	1	124	13.684	7.75	105.4	93.1	96.5	111.6	108.5	84.9	98.3333	101.667	1.0339	0.735281
A0A024R2L1	WDR48	Testicular tissue protein Li 224 OS=Homo sapiens GN=WDR48 PE=2 SV=1	9.60118	5	9	5	677	76.162	7.03	99.2	92.8	103	109.4	95	100.6	98.3333	101.667	1.0339	0.552025
A2VDF0	FUOM	Fucose mutarotase OS=Homo sapiens GN=FUOM PE=1 SV=2	5.84416	1	1	1	154	16.754	5.58	106.7	99.4	88.9	110.3	90.5	104.2	98.3333	101.667	1.0339	0.691412
F8VU56	PTPRB	Receptor-type tyrosine-protein phosphatase beta OS=Homo sapiens GN=PTPRB PE=1 SV=1	0.611189	1	1	1	2127	239.415	7.74	99.6	91.4	104	104.5	93.9	106.6	98.3333	101.667	1.0339	0.569939
A8K364		cDNA FLJ77412 OS=Homo sapiens PE=2 SV=1	2.73038	1	1	1	586	65.787	6.61	103.3	89	102.7	111	97.5	96.5	98.3333	101.667	1.0339	0.640485
Q5T1Q4	SLC35F1	Solute carrier family 35 member F1 OS=Homo sapiens GN=SLC35F1 PE=2 SV=2	8.57843	1	1	1	408	45.317	7.43	114.1	86.3	94.6	96.6	101.8	106.6	98.3333	101.667	1.0339	0.72203
B3KME2		cDNA FLJ10772 fis, clone NT2RP4000243, highly similar to Cartilage-associated protein OS=Homo sapiens PE=2 SV=1	3.74065	2	2	2	401	46.474	5.85	98.2	96.3	100.5	107.1	97.7	100.2	98.3333	101.667	1.0339	0.337515
A8K8U1		cDNA FLJ77762, highly similar to Homo sapiens cullin-associated and neddylation-dissociated 1 (CAND1), mRNA OS=Homo sapiens PE=2 SV=1	41.2195	46	120	43	1230	136.231	5.83	98.3	100.8	95.9	99.2	104.4	101.3	98.3333	101.633	1.03356	0.186007
P42166	TMPO	Lamina-associated polypeptide 2, isoform alpha OS=Homo sapiens GN=TMPO PE=1 SV=2	54.3228	26	89	17	694	75.446	7.66	100.1	102.9	92	95.8	110	99.1	98.3333	101.633	1.03356	0.573701
Q7Z4V5	HDGFRP2	Hepatoma-derived growth factor-related protein 2 OS=Homo sapiens GN=HDGFRP2 PE=1 SV=1	17.1386	11	28	10	671	74.272	7.49	98.3	97.2	99.5	104	100.2	100.7	98.3333	101.633	1.03356	0.0729022
B4DYZ7		cDNA FLJ54316, highly similar to DNA polymerase subunit delta 3 OS=Homo sapiens PE=2 SV=1	19.0987	7	11	7	466	51.31	9.38	96.8	96.4	101.8	103.3	101.7	99.9	98.3333	101.633	1.03356	0.173536
B2R921		cDNA, FLJ94171, highly similar to Homo sapiens solute carrier family 25 (mitochondrial carrier; ornithine transporter) member 15 (SLC25A15), nuclear gene encoding mitochondrial protein, mRNA OS=Homo sapiens PE=2 SV=1	26.2458	7	9	7	301	32.768	9.29	104.8	95.6	94.6	103.8	96.5	104.6	98.3333	101.633	1.03356	0.470502
A0A024RCY9	C6orf130	Chromosome 6 open reading frame 130, isoform CRA_b OS=Homo sapiens GN=C6orf130 PE=4 SV=1	11.8421	2	2	2	152	17.014	8.31	103.9	99.9	91.2	104.5	98.5	101.9	98.3333	101.633	1.03356	0.469214
O15144	ARPC2	Actin-related protein 2/3 complex subunit 2 OS=Homo sapiens GN=ARPC2 PE=1 SV=1	58	16	39	16	300	34.311	7.36	97.3	100.6	97.2	99.8	102	103.2	98.3667	101.667	1.03355	0.0920914
Q8TDD1	DDX54	ATP-dependent RNA helicase DDX54 OS=Homo sapiens GN=DDX54 PE=1 SV=2	23.723	17	24	17	881	98.534	10.02	96.2	97.4	101.5	101.7	100.8	102.5	98.3667	101.667	1.03355	0.120629
Q9UI09	NDUFA12	NADH dehydrogenase [ubiquinone] 1 alpha subcomplex subunit 12 OS=Homo sapiens GN=NDUFA12 PE=1 SV=1	71.7241	8	18	8	145	17.104	9.63	99.6	94.2	101.3	103.7	98.6	102.7	98.3667	101.667	1.03355	0.280791
B3KM36		cDNA FLJ10153 fis, clone HEMBA1003417, highly similar to BAG family molecular chaperone regulator 2 OS=Homo sapiens PE=2 SV=1	28.436	7	10	7	211	23.697	6.7	102.3	96.3	96.5	99	100.2	105.8	98.3667	101.667	1.03355	0.314934
Q96CF2	CHMP4C	Charged multivesicular body protein 4c OS=Homo sapiens GN=CHMP4C PE=1 SV=1	15.8798	3	5	2	233	26.394	6.07	98.7	92.6	103.8	101	116.7	87.3	98.3667	101.667	1.03355	0.73494
H3BQJ1	ATP6V0D1	V-type proton ATPase subunit d 1 (Fragment) OS=Homo sapiens GN=ATP6V0D1 PE=1 SV=2	13.2159	2	2	1	227	25.621	6.04	121.8	75.7	97.6	100.7	102	102.3	98.3667	101.667	1.03355	0.816561
P05026	ATP1B1	Sodium/potassium-transporting ATPase subunit beta-1 OS=Homo sapiens GN=ATP1B1 PE=1 SV=1	29.703	9	25	9	303	35.039	8.53	99.6	96.3	99.2	99.4	101.2	104.3	98.3667	101.633	1.03321	0.138509
P30040	ERP29	Endoplasmic reticulum resident protein 29 OS=Homo sapiens GN=ERP29 PE=1 SV=4	57.0881	12	40	12	261	28.975	7.31	99	97.3	98.8	98.7	103.4	102.8	98.3667	101.633	1.03321	0.106143
A0A0A0MT60	FKBP15	FK506-binding protein 15 (Fragment) OS=Homo sapiens GN=FKBP15 PE=1 SV=1	16.4791	14	17	14	1244	136.189	5.21	101.6	95.3	98.2	101.9	103	100	98.3667	101.633	1.03321	0.181228
B4DHK5		cDNA FLJ61590, moderately similar to Pleckstrin homology domain-containing family A member 5 (Fragment) OS=Homo sapiens PE=2 SV=1	5.66357	5	5	5	1183	135.882	8.53	92.7	99.7	102.7	109.2	96.4	99.3	98.3667	101.633	1.03321	0.539717
P35221	CTNNA1	Catenin alpha-1 OS=Homo sapiens GN=CTNNA1 PE=1 SV=1	64.9007	45	128	33	906	100.009	6.29	95.2	100.1	99.8	101.4	103.9	99.6	98.3667	101.633	1.03321	0.180664
P28070	PSMB4	Proteasome subunit beta type-4 OS=Homo sapiens GN=PSMB4 PE=1 SV=4	39.3939	7	29	7	264	29.185	5.97	101.7	100.1	93.3	104.2	100.1	100.6	98.3667	101.633	1.03321	0.320166
Q13131	PRKAA1	5'-AMP-activated protein kinase catalytic subunit alpha-1 OS=Homo sapiens GN=PRKAA1 PE=1 SV=4	24.5081	10	17	10	559	63.969	8.12	97.7	100.1	97.3	102.9	105.8	96.2	98.3667	101.633	1.03321	0.333722
A0A024R370	TMF1	TATA element modulatory factor 1, isoform CRA_a OS=Homo sapiens GN=TMF1 PE=4 SV=1	16.194	14	16	14	1093	122.767	4.92	96.3	95.8	103	101.2	103.1	100.6	98.3667	101.633	1.03321	0.251724
P61764	STXBP1	Syntaxin-binding protein 1 OS=Homo sapiens GN=STXBP1 PE=1 SV=1	37.5421	17	20	16	594	67.526	6.96	103.5	92.9	98.7	104.3	98.8	101.8	98.3667	101.633	1.03321	0.39762
E7ESP4	ITGA2	Integrin alpha-2 OS=Homo sapiens GN=ITGA2 PE=1 SV=1	8.1741	5	9	1	942	102.762	5.15	98.5	92.4	104.2	103	90.7	111.2	98.3667	101.633	1.03321	0.658901
A0A024RBI7	GLTP	Glycolipid transfer protein, isoform CRA_a OS=Homo sapiens GN=GLTP PE=4 SV=1	26.3158	5	8	5	209	23.834	7.39	100.1	101.4	93.6	101.7	104.2	99	98.3667	101.633	1.03321	0.314396
Q99595	TIMM17A	Mitochondrial import inner membrane translocase subunit Tim17-A OS=Homo sapiens GN=TIMM17A PE=1 SV=1	26.3158	2	5	2	171	18.012	7.87	107.6	96.4	91.1	103.6	99.2	102.1	98.3667	101.633	1.03321	0.551623
Q9H5V9	CXorf56	UPF0428 protein CXorf56 OS=Homo sapiens GN=CXorf56 PE=1 SV=1	25.2252	6	8	6	222	25.608	8.73	99.3	95.2	100.6	103	99.3	102.6	98.3667	101.633	1.03321	0.178684
B4DI08		cDNA FLJ60091, highly similar to Hypoxia-inducible factor 1 alpha inhibitor(EC 1.14.11.16) OS=Homo sapiens PE=2 SV=1	7.5718	2	2	2	383	44.247	6.2	96.5	96.8	101.8	99.6	106.6	98.7	98.3667	101.633	1.03321	0.341848
Q96AQ8	MCUR1	Mitochondrial calcium uniporter regulator 1 OS=Homo sapiens GN=MCUR1 PE=1 SV=1	5.01393	1	1	1	359	39.669	9.63	101.4	91.8	101.9	99.3	95.3	110.3	98.3667	101.633	1.03321	0.588405
P62273	RPS29	40S ribosomal protein S29 OS=Homo sapiens GN=RPS29 PE=1 SV=2	33.9286	3	10	3	56	6.672	10.13	100.8	104.2	90.1	103	98	103.9	98.3667	101.633	1.03321	0.519196
Q9UPN4	CEP131	Centrosomal protein of 131 kDa OS=Homo sapiens GN=CEP131 PE=1 SV=3	2.95476	3	4	3	1083	122.075	8.69	101.5	93.5	100.1	110	98.4	96.5	98.3667	101.633	1.03321	0.540471
B7Z2E3		cDNA FLJ55917, highly similar to Cytochrome b561 domain-containing protein 1 OS=Homo sapiens PE=2 SV=1	4.71698	1	1	1	318	34.763	8.72	99.1	90.1	105.9	113.6	94.3	97	98.3667	101.633	1.03321	0.688428
A0A0C4DG49	PVR	Poliovirus receptor OS=Homo sapiens GN=PVR PE=1 SV=1	6.71463	3	3	3	417	45.292	6.52	100.5	97	97.6	97.1	104.1	103.7	98.3667	101.633	1.03321	0.263599
A0A161I202	LTF	Lactoferrin OS=Homo sapiens GN=LTF PE=2 SV=1	1.68776	1	1	1	711	78.288	8.18	109.9	85.6	99.6	100.6	100.9	103.4	98.3667	101.633	1.03321	0.669244
P20933	AGA	N(4)-(beta-N-acetylglucosaminyl)-L-asparaginase OS=Homo sapiens GN=AGA PE=1 SV=2	2.31214	1	1	1	346	37.184	6.28	99	91.7	104.4	108.6	101.1	95.2	98.3667	101.633	1.03321	0.574159
A0A0D9SF53	DDX3X	ATP-dependent RNA helicase DDX3X OS=Homo sapiens GN=DDX3X PE=1 SV=1	49.6589	31	84	8	733	81.426	8.07	97	102	96.1	100.6	102.4	101.8	98.3667	101.6	1.03287	0.165725
B4E0Y9	STK26	Serine/threonine-protein kinase 26 OS=Homo sapiens GN=STK26 PE=1 SV=1	30.3653	11	25	7	438	49.153	5.68	98.2	98.5	98.4	108.4	100	96.4	98.3667	101.6	1.03287	0.414689
O75764	TCEA3	Transcription elongation factor A protein 3 OS=Homo sapiens GN=TCEA3 PE=1 SV=2	8.62069	2	4	2	348	38.947	9.19	100.4	96.9	97.8	101.2	98.7	104.9	98.3667	101.6	1.03287	0.195784
P53634	CTSC	Dipeptidyl peptidase 1 OS=Homo sapiens GN=CTSC PE=1 SV=2	14.9028	5	7	5	463	51.82	6.99	93.3	95.8	106	102.3	100.8	101.7	98.3667	101.6	1.03287	0.454607
Q9BVA0	KATNB1	Katanin p80 WD40 repeat-containing subunit B1 OS=Homo sapiens GN=KATNB1 PE=1 SV=1	5.19084	2	3	2	655	72.288	7.56	98.4	98.8	97.9	103.6	103.9	97.3	98.3667	101.6	1.03287	0.210031
A0A0B4J1R7	BORCS7-ASMT	Protein BORCS7-ASMT OS=Homo sapiens GN=BORCS7-ASMT PE=4 SV=1	28.3019	2	2	2	106	11.688	6.79	101.3	102.3	91.5	103.3	96.8	104.7	98.3667	101.6	1.03287	0.486117
P02008	HBZ	Hemoglobin subunit zeta OS=Homo sapiens GN=HBZ PE=1 SV=2	7.74648	1	1	1	142	15.627	8.21	94.3	97.4	103.4	100.2	105.1	99.5	98.3667	101.6	1.03287	0.369406
P46108	CRK	Adapter molecule crk OS=Homo sapiens GN=CRK PE=1 SV=2	37.8289	10	22	10	304	33.81	5.55	101.3	97.8	96.1	100.3	101.2	103.4	98.4	101.633	1.03286	0.144547
B3KNA0		cDNA FLJ14013 fis, clone Y79AA1002487, highly similar to F-box only protein 4 OS=Homo sapiens PE=2 SV=1	7.49354	2	2	2	387	44.127	6.2	102.5	88.8	103.9	104.6	103.6	96.7	98.4	101.633	1.03286	0.582893
A0A140VK83	PPP1R7	Protein phosphatase 1, regulatory subunit 7, isoform CRA_b OS=Homo sapiens GN=PPP1R7 PE=2 SV=1	48.8889	14	36	14	360	41.539	4.91	102.3	97.2	95.7	101.4	101.6	101.8	98.4	101.6	1.03252	0.184994
Q9Y4W2	LAS1L	Ribosomal biogenesis protein LAS1L OS=Homo sapiens GN=LAS1L PE=1 SV=2	22.0708	11	16	11	734	83.013	4.73	99	94.9	101.3	110.6	98.7	95.5	98.4	101.6	1.03252	0.554002
[truncated: 4,822 more rows]
